# Supplementary material for: Terahertz radiation by quantum interference of excitons in a one-dimensional Mott insulator
Source: Nat Commun. 2023 Oct 13;14:6229. doi: 10.1038/s41467-023-41463-8 (PMC10575914; doi:10.1038/s41467-023-41463-8)
Supplement: Supplementary file 3 — Source Data [file 41467_2023_41463_MOESM3_ESM.xlsx]

## Sheet: Figure 2a
Photon energy (eV)	e2
1.00165	0.191786
1.00415	0.192224
1.00665	0.190181
1.00915	0.189425
1.01165	0.190754
1.01415	0.190236
1.01665	0.194549
1.01915	0.200131
1.02165	0.206432
1.02415	0.210599
1.02665	0.20584
1.02915	0.20527
1.03165	0.213315
1.03415	0.220023
1.03665	0.22364
1.03915	0.226159
1.04165	0.229322
1.04416	0.237805
1.04666	0.243064
1.04916	0.244111
1.05166	0.24532
1.05416	0.247738
1.05666	0.247341
1.05916	0.246083
1.06166	0.247928
1.06416	0.251108
1.06666	0.255483
1.06916	0.259234
1.07166	0.260294
1.07416	0.261431
1.07666	0.259835
1.07916	0.259893
1.08166	0.266592
1.08416	0.273167
1.08666	0.276432
1.08916	0.279169
1.09166	0.281999
1.09416	0.28741
1.09666	0.293794
1.09916	0.295555
1.10166	0.297379
1.10416	0.298531
1.10666	0.298919
1.10916	0.305298
1.11166	0.322869
1.11416	0.344492
1.11666	0.3684
1.11916	0.391746
1.12166	0.414277
1.12416	0.445291
1.12666	0.477154
1.12916	0.504971
1.13166	0.531257
1.13416	0.550406
1.13666	0.568449
1.13916	0.61541
1.14166	0.671686
1.14416	0.728477
1.14666	0.779253
1.14916	0.829109
1.15167	0.901979
1.15417	0.980321
1.15667	1.03439
1.15917	1.11941
1.16167	1.22833
1.16417	1.35449
1.16667	1.47917
1.16917	1.61318
1.17167	1.7729
1.17417	1.94797
1.17667	2.08433
1.17917	2.24033
1.18167	2.43421
1.18417	2.64971
1.18667	2.8602
1.18917	3.11301
1.19167	3.39869
1.19417	3.72717
1.19667	4.07011
1.19917	4.41586
1.20167	4.80906
1.20417	5.24512
1.20667	5.70632
1.20917	6.24171
1.21167	6.83413
1.21417	7.45974
1.21667	8.11642
1.21917	8.85011
1.22167	9.72411
1.22417	10.6296
1.22667	11.5739
1.22917	12.5956
1.23167	13.7179
1.23417	14.917
1.23667	16.1381
1.23917	17.4517
1.24167	18.8255
1.24417	20.2152
1.24667	21.5793
1.24917	22.9817
1.25167	24.4277
1.25417	25.8076
1.25667	27.0006
1.25917	28.1221
1.26168	29.131
1.26418	30.0162
1.26668	30.7082
1.26918	31.2273
1.27168	31.5996
1.27418	31.7351
1.27668	31.6788
1.27918	31.5112
1.28168	31.1894
1.28418	30.6491
1.28668	29.946
1.28918	29.1563
1.29168	28.3325
1.29418	27.4211
1.29668	26.4366
1.29918	25.4446
1.30168	24.4597
1.30418	23.4434
1.30668	22.4305
1.30918	21.4623
1.31168	20.5326
1.31418	19.6034
1.31668	18.6952
1.31918	17.849
1.32168	17.0702
1.32418	16.317
1.32668	15.5872
1.32918	14.9205
1.33168	14.2914
1.33418	13.6859
1.33668	13.1191
1.33918	12.594
1.34168	12.1114
1.34418	11.6638
1.34668	11.2277
1.34918	10.8299
1.35168	10.4687
1.35418	10.1298
1.35668	9.81331
1.35918	9.52816
1.36168	9.26642
1.36418	9.01682
1.36668	8.77493
1.36919	8.56059
1.37169	8.3702
1.37419	8.18094
1.37669	7.9985
1.37919	7.8251
1.38169	7.66701
1.38419	7.52269
1.38669	7.37827
1.38919	7.24649
1.39169	7.12845
1.39419	7.00392
1.39669	6.88603
1.39919	6.77769
1.40169	6.67806
1.40419	6.57993
1.40669	6.47836
1.40919	6.3777
1.41169	6.29123
1.41419	6.20467
1.41669	6.11534
1.41919	6.03334
1.42169	5.95839
1.42419	5.88596
1.42669	5.81209
1.42919	5.74058
1.43169	5.67598
1.43419	5.61555
1.43669	5.551
1.43919	5.49097
1.44169	5.43335
1.44419	5.37649
1.44669	5.31834
1.44919	5.26237
1.45169	5.21088
1.45419	5.16293
1.45669	5.11286
1.45919	5.06375
1.46169	5.02091
1.46419	4.98243
1.46669	4.94318
1.46919	4.90296
1.47169	4.86313
1.47419	4.82334
1.47669	4.78246
1.4792	4.74212
1.4817	4.70321
1.4842	4.66756
1.4867	4.63116
1.4892	4.59407
1.4917	4.55891
1.4942	4.52647
1.4967	4.49318
1.4992	4.45883
1.5017	4.4261
1.5042	4.39387
1.5067	4.36197
1.5092	4.32924
1.5117	4.29715
1.5142	4.26639
1.5167	4.23585
1.5192	4.20404
1.5217	4.17402
1.5242	4.14446
1.5267	4.11511
1.5292	4.08598
1.5317	4.05917
1.5342	4.03455
1.5367	4.00904
1.5392	3.98259
1.5417	3.95744
1.5442	3.93325
1.5467	3.91033
1.5492	3.88577

## Sheet: Figure 3b
Dt=-2.08 fs			Dt=-1.76 fs			Dt=-1.44 fs			Dt=-1.12 fs			Dt=-0.80 fs			Dt=-0.47 fs			Dt=-0.15 fs			Dt=0.19 fs			Dt=0.52 fs			Dt=0.86 fs			Dt=1.19 fs
Time (ps)	Amplitude (arb. unit)		Time (ps)	Amplitude (arb. unit)		Time (ps)	Amplitude (arb. unit)		Time (ps)	Amplitude (arb. unit)		Time (ps)	Amplitude (arb. unit)		Time (ps)	Amplitude (arb. unit)		Time (ps)	Amplitude (arb. unit)		Time (ps)	Amplitude (arb. unit)		Time (ps)	Amplitude (arb. unit)		Time (ps)	Amplitude (arb. unit)		Time (ps)	Amplitude (arb. unit)
-1.23333	0.036013		-1.23333	0.001863		-1.23333	-0.035658		-1.23333	-0.0589877		-1.23333	-0.0645459		-1.23333	-0.0472481		-1.23333	-0.00945279		-1.23333	0.0292208		-1.23333	0.0605927		-1.23333	0.0701513		-1.23333	0.0495842
-1.2	0.036035		-1.2	0.002074		-1.2	-0.037862		-1.2	-0.0603334		-1.2	-0.0656425		-1.2	-0.0478815		-1.2	-0.00941724		-1.2	0.0291265		-1.2	0.0614589		-1.2	0.0714048		-1.2	0.0505723
-1.16666	0.036236		-1.16666	0.001831		-1.16666	-0.036838		-1.16666	-0.0609324		-1.16666	-0.0664761		-1.16666	-0.0486135		-1.16666	-0.0103261		-1.16666	0.0291744		-1.16666	0.0601795		-1.16666	0.0707762		-1.16666	0.0517586
-1.13333	0.038015		-1.13333	0.000888		-1.13333	-0.0368		-1.13333	-0.0621744		-1.13333	-0.0660912		-1.13333	-0.0512877		-1.13333	-0.0114088		-1.13333	0.0312478		-1.13333	0.0601078		-1.13333	0.0698543		-1.13333	0.0525818
-1.1	0.039804		-1.1	0.001907		-1.1	-0.03706		-1.1	-0.0627284		-1.1	-0.0667223		-1.1	-0.0523811		-1.1	-0.0111214		-1.1	0.0325848		-1.1	0.0605785		-1.1	0.0702111		-1.1	0.051951
-1.06666	0.040504		-1.06666	0.00276		-1.06666	-0.036973		-1.06666	-0.0611896		-1.06666	-0.0677114		-1.06666	-0.0528423		-1.06666	-0.0118404		-1.06666	0.0326679		-1.06666	0.0602866		-1.06666	0.070221		-1.06666	0.0513454
-1.03333	0.036642		-1.03333	0.003219		-1.03333	-0.035773		-1.03333	-0.0591549		-1.03333	-0.0667485		-1.03333	-0.0506206		-1.03333	-0.0128742		-1.03333	0.0315323		-1.03333	0.059389		-1.03333	0.0693446		-1.03333	0.0512787
-0.999998	0.03728		-0.999998	0.003213		-0.999998	-0.03529		-0.999998	-0.0579249		-0.999998	-0.0650322		-0.999998	-0.0470273		-0.999998	-0.0119714		-0.999998	0.0301266		-0.999998	0.0586861		-0.999998	0.067727		-0.999998	0.0505614
-0.966658	0.036258		-0.966658	0.003071		-0.966658	-0.03326		-0.966658	-0.0546602		-0.966658	-0.0608903		-0.966658	-0.0436851		-0.966658	-0.00905173		-0.966658	0.0288634		-0.966658	0.0561763		-0.966658	0.0643193		-0.966658	0.0483761
-0.933328	0.03358		-0.933328	0.003244		-0.933328	-0.029674		-0.933328	-0.0498808		-0.933328	-0.0542766		-0.933328	-0.0385062		-0.933328	-0.00567188		-0.933328	0.026594		-0.933328	0.0497229		-0.933328	0.0591908		-0.933328	0.0444423
-0.899998	0.027572		-0.899998	0.002337		-0.899998	-0.023416		-0.899998	-0.0424248		-0.899998	-0.0450778		-0.899998	-0.0306178		-0.899998	-0.00326041		-0.899998	0.0229486		-0.899998	0.0417969		-0.899998	0.0511222		-0.899998	0.0374034
-0.866658	0.021686		-0.866658	0.000976		-0.866658	-0.016927		-0.866658	-0.0303288		-0.866658	-0.0316249		-0.866658	-0.0207269		-0.866658	-3.17e-05		-0.866658	0.0181672		-0.866658	0.0317872		-0.866658	0.0384272		-0.866658	0.0261959
-0.833328	0.00999		-0.833328	-0.000691		-0.833328	-0.009823		-0.833328	-0.0156143		-0.833328	-0.0162697		-0.833328	-0.00839426		-0.833328	0.00450856		-0.833328	0.0134173		-0.833328	0.0184686		-0.833328	0.0207333		-0.833328	0.011667
-0.799998	-0.002247		-0.799998	-0.003033		-0.799998	-0.002272		-0.799998	0.00213139		-0.799998	0.00254134		-0.799998	0.00737864		-0.799998	0.0104536		-0.799998	0.00782894		-0.799998	0.00317166		-0.799998	-0.00138979		-0.799998	-0.00650601
-0.766658	-0.017792		-0.766658	-0.005416		-0.766658	0.007501		-0.766658	0.0230028		-0.766658	0.0270165		-0.766658	0.0253552		-0.766658	0.0184761		-0.766658	0.00160861		-0.766658	-0.0142949		-0.766658	-0.0269403		-0.766658	-0.0283388
-0.733328	-0.03218		-0.733328	-0.007563		-0.733328	0.021395		-0.733328	0.0472297		-0.733328	0.0563211		-0.733328	0.046717		-0.733328	0.024196		-0.733328	-0.00642848		-0.733328	-0.0362944		-0.733328	-0.0556457		-0.733328	-0.0516679
-0.699998	-0.051041		-0.699998	-0.008958		-0.699998	0.036976		-0.699998	0.0738003		-0.699998	0.0886047		-0.699998	0.071668		-0.699998	0.0300426		-0.699998	-0.0182123		-0.699998	-0.0628108		-0.699998	-0.086734		-0.699998	-0.0770025
-0.666658	-0.071617		-0.666658	-0.010916		-0.666658	0.053031		-0.666658	0.104785		-0.666658	0.123097		-0.666658	0.101568		-0.666658	0.0391837		-0.666658	-0.0311042		-0.666658	-0.0931904		-0.666658	-0.122289		-0.666658	-0.106159
-0.633328	-0.096255		-0.633328	-0.014318		-0.633328	0.069789		-0.633328	0.139121		-0.633328	0.158855		-0.633328	0.132922		-0.633328	0.0496403		-0.633328	-0.0454191		-0.633328	-0.127547		-0.633328	-0.164225		-0.633328	-0.135634
-0.599998	-0.121443		-0.599998	-0.018663		-0.599998	0.089032		-0.599998	0.175862		-0.599998	0.197142		-0.599998	0.164905		-0.599998	0.0600147		-0.599998	-0.0616724		-0.599998	-0.163167		-0.599998	-0.209015		-0.599998	-0.166037
-0.566658	-0.144414		-0.566658	-0.023595		-0.566658	0.111482		-0.566658	0.211944		-0.566658	0.240187		-0.566658	0.195003		-0.566658	0.0697272		-0.566658	-0.0768972		-0.566658	-0.199095		-0.566658	-0.257653		-0.566658	-0.197891
-0.533328	-0.176067		-0.533328	-0.028219		-0.533328	0.135289		-0.533328	0.254724		-0.533328	0.293004		-0.533328	0.231549		-0.533328	0.0791352		-0.533328	-0.0938891		-0.533328	-0.239776		-0.533328	-0.309733		-0.533328	-0.231685
-0.499998	-0.212373		-0.499998	-0.034457		-0.499998	0.159722		-0.499998	0.29975		-0.499998	0.353283		-0.499998	0.273971		-0.499998	0.0920298		-0.499998	-0.115852		-0.499998	-0.289259		-0.499998	-0.367622		-0.499998	-0.271082
-0.466658	-0.254674		-0.466658	-0.040229		-0.466658	0.188687		-0.466658	0.35456		-0.466658	0.420463		-0.466658	0.32112		-0.466658	0.108674		-0.466658	-0.140585		-0.466658	-0.343144		-0.466658	-0.431536		-0.466658	-0.318844
-0.433328	-0.292424		-0.433328	-0.043606		-0.433328	0.219614		-0.433328	0.415581		-0.433328	0.48652		-0.433328	0.370365		-0.433328	0.121604		-0.433328	-0.166088		-0.433328	-0.398634		-0.433328	-0.494226		-0.433328	-0.371578
-0.399998	-0.327338		-0.399998	-0.051221		-0.399998	0.250863		-0.399998	0.469753		-0.399998	0.553671		-0.399998	0.422456		-0.399998	0.130545		-0.399998	-0.19172		-0.399998	-0.453587		-0.399998	-0.556028		-0.399998	-0.423823
-0.366658	-0.34776		-0.366658	-0.056388		-0.366658	0.269322		-0.366658	0.512478		-0.366658	0.599217		-0.366658	0.459154		-0.366658	0.134368		-0.366658	-0.214364		-0.366658	-0.498014		-0.366658	-0.602768		-0.366658	-0.458292
-0.333328	-0.35625		-0.333328	-0.047231		-0.333328	0.279313		-0.333328	0.533167		-0.333328	0.609893		-0.333328	0.463532		-0.333328	0.133059		-0.333328	-0.233726		-0.333328	-0.524553		-0.333328	-0.616347		-0.333328	-0.46672
-0.299998	-0.338658		-0.299998	-0.031664		-0.299998	0.276106		-0.299998	0.514648		-0.299998	0.573693		-0.299998	0.429446		-0.299998	0.117246		-0.299998	-0.241213		-0.299998	-0.517212		-0.299998	-0.587555		-0.299998	-0.447762
-0.266658	-0.282112		-0.266658	-0.012996		-0.266658	0.245504		-0.266658	0.450484		-0.266658	0.480864		-0.266658	0.352678		-0.266658	0.0817155		-0.266658	-0.226792		-0.266658	-0.460649		-0.266658	-0.504362		-0.266658	-0.378361
-0.233328	-0.202267		-0.233328	0.004973		-0.233328	0.192735		-0.233328	0.336486		-0.233328	0.334328		-0.233328	0.228512		-0.233328	0.0241017		-0.233328	-0.19265		-0.233328	-0.356356		-0.233328	-0.365733		-0.233328	-0.261028
-0.199998	-0.096542		-0.199998	0.02158		-0.199998	0.118922		-0.199998	0.178982		-0.199998	0.151586		-0.199998	0.0788134		-0.199998	-0.0357226		-0.199998	-0.143843		-0.199998	-0.217296		-0.199998	-0.188971		-0.199998	-0.110393
-0.166658	0.026969		-0.166658	0.037096		-0.166658	0.026129		-0.166658	0.00218036		-0.166658	-0.0586752		-0.166658	-0.0885452		-0.166658	-0.092915		-0.166658	-0.0815403		-0.166658	-0.0559875		-0.166658	0.0173507		-0.166658	0.0597615
-0.133328	0.15451		-0.133328	0.053505		-0.133328	-0.073263		-0.133328	-0.191055		-0.133328	-0.269609		-0.133328	-0.257142		-0.133328	-0.145137		-0.133328	-0.00462544		-0.133328	0.128571		-0.133328	0.232734		-0.133328	0.237096
-0.099998	0.278261		-0.099998	0.060891		-0.099998	-0.172714		-0.099998	-0.365791		-0.099998	-0.457719		-0.099998	-0.398454		-0.099998	-0.181314		-0.099998	0.0785587		-0.099998	0.302949		-0.099998	0.430188		-0.099998	0.395113
-0.066658	0.356123		-0.066658	0.059351		-0.066658	-0.254523		-0.066658	-0.500446		-0.066658	-0.602639		-0.066658	-0.48714		-0.066658	-0.187637		-0.066658	0.158322		-0.066658	0.441579		-0.066658	0.577868		-0.066658	0.504341
-0.033328	0.406475		-0.033328	0.051947		-0.033328	-0.308166		-0.033328	-0.58154		-0.033328	-0.68648		-0.033328	-0.537147		-0.033328	-0.177055		-0.033328	0.21401		-0.033328	0.534756		-0.033328	0.662531		-0.033328	0.553826
2e-06	0.410545		2e-06	0.04318		2e-06	-0.322615		2e-06	-0.606134		2e-06	-0.694884		2e-06	-0.534731		2e-06	-0.152442		2e-06	0.24267		2e-06	0.573325		2e-06	0.686023		2e-06	0.542832
0.033342	0.378515		0.033342	0.032408		0.033342	-0.310896		0.033342	-0.57271		0.033342	-0.636239		0.033342	-0.478393		0.033342	-0.119097		0.033342	0.250726		0.033342	0.555347		0.033342	0.642884		0.033342	0.483942
0.066672	0.31905		0.066672	0.014586		0.066672	-0.27552		0.066672	-0.492986		0.066672	-0.532008		0.066672	-0.387256		0.066672	-0.0801704		0.066672	0.240123		0.066672	0.487994		0.066672	0.546726		0.066672	0.393946
0.100002	0.236736		0.100002	0.002406		0.100002	-0.22022		0.100002	-0.381178		0.100002	-0.394427		0.100002	-0.27974		0.100002	-0.0341469		0.100002	0.209023		0.100002	0.394415		0.100002	0.417648		0.100002	0.286281
0.133342	0.146723		0.133342	-0.008823		0.133342	-0.152381		0.133342	-0.253823		0.133342	-0.240286		0.133342	-0.161021		0.133342	0.00460116		0.133342	0.163129		0.133342	0.278261		0.133342	0.26996		0.133342	0.169146
0.166672	0.06499		0.166672	-0.019709		0.166672	-0.084983		0.166672	-0.128585		0.166672	-0.0985623		0.166672	-0.0533927		0.166672	0.0340124		0.166672	0.109529		0.166672	0.154971		0.166672	0.131974		0.166672	0.0628764
0.200002	-0.000689		0.200002	-0.023353		0.200002	-0.026918		0.200002	-0.0242301		0.200002	0.00749256		0.200002	0.0284652		0.200002	0.0497671		0.200002	0.056128		0.200002	0.0497738		0.200002	0.0226944		0.200002	-0.0156325
0.233342	-0.045317		0.233342	-0.020668		0.233342	0.0153		0.233342	0.0510628		0.233342	0.080958		0.233342	0.080851		0.233342	0.0523336		0.233342	0.0130144		0.233342	-0.0263292		0.233342	-0.0577846		0.233342	-0.0657718
0.266672	-0.067077		0.266672	-0.013668		0.266672	0.044539		0.266672	0.0948958		0.266672	0.118406		0.266672	0.101806		0.266672	0.0435814		0.266672	-0.0167677		0.266672	-0.0722228		0.266672	-0.103058		0.266672	-0.0879974
0.300002	-0.065781		0.300002	-0.007256		0.300002	0.056357		0.300002	0.104436		0.300002	0.11851		0.300002	0.094195		0.300002	0.0292133		0.300002	-0.0366258		0.300002	-0.0891831		0.300002	-0.109717		0.300002	-0.0837372
0.333342	-0.051516		0.333342	0.000102		0.333342	0.052476		0.333342	0.0903573		0.333342	0.0962657		0.333342	0.0696103		0.333342	0.0140284		0.333342	-0.0422718		0.333342	-0.0824089		0.333342	-0.0919206		0.333342	-0.0618704
0.366672	-0.030387		0.366672	0.006658		0.366672	0.038502		0.366672	0.060271		0.366672	0.0600003		0.366672	0.0367721		0.366672	-8.22e-05		0.366672	-0.0365679		0.366672	-0.0601258		0.366672	-0.0596147		0.366672	-0.0343045
0.400002	-0.00745		0.400002	0.008495		0.400002	0.020836		0.400002	0.0245607		0.400002	0.0198871		0.400002	0.00483589		0.400002	-0.0102781		0.400002	-0.0246769		0.400002	-0.0291489		0.400002	-0.020191		0.400002	-0.0054602
0.433342	0.010017		0.433342	0.008873		0.433342	0.002895		0.433342	-0.00333467		0.433342	-0.0131525		0.433342	-0.0214397		0.433342	-0.019136		0.433342	-0.0102537		0.433342	2.08e-05		0.433342	0.0113404		0.433342	0.0182752
0.466672	0.022189		0.466672	0.007003		0.466672	-0.009163		0.466672	-0.0240324		0.466672	-0.0305352		0.466672	-0.0328117		0.466672	-0.0220265		0.466672	0.00124557		0.466672	0.0198615		0.466672	0.0293626		0.466672	0.0278955
0.500002	0.020948		0.500002	0.004672		0.500002	-0.013846		0.500002	-0.0307293		0.500002	-0.0322762		0.500002	-0.0288777		0.500002	-0.0154268		0.500002	0.00740899		0.500002	0.0266986		0.500002	0.0336256		0.500002	0.0249253
0.533342	0.012549		0.533342	0.000952		0.533342	-0.010999		0.533342	-0.0226618		0.533342	-0.0183306		0.533342	-0.0131103		0.533342	-0.0073353		0.533342	0.00905665		0.533342	0.0213474		0.533342	0.0219697		0.533342	0.0119335
0.566672	-0.001561		0.566672	-0.00284		0.566672	-0.003407		0.566672	-0.00464356		0.566672	0.00258079		0.566672	0.00675042		0.566672	0.00299614		0.566672	0.00550704		0.566672	0.00765987		0.566672	0.00168186		0.566672	-0.00674118
0.600002	-0.018885		0.600002	-0.005056		0.600002	0.006536		0.600002	0.0150946		0.600002	0.027455		0.600002	0.0247701		0.600002	0.0104226		0.600002	-0.00105878		0.600002	-0.0116218		0.600002	-0.0217736		0.600002	-0.0253877
0.633342	-0.030322		0.633342	-0.005673		0.633342	0.017664		0.633342	0.0350149		0.633342	0.0496176		0.633342	0.0407043		0.633342	0.0137848		0.633342	-0.00909347		0.633342	-0.0305708		0.633342	-0.0437972		0.633342	-0.0397443
0.666672	-0.036572		0.666672	-0.006195		0.666672	0.026291		0.666672	0.0502272		0.666672	0.062704		0.666672	0.0484077		0.666672	0.0142157		0.666672	-0.0174495		0.666672	-0.0448541		0.666672	-0.0577708		0.666672	-0.045054
0.7	-0.034589		0.7	-0.003858		0.7	0.030133		0.7	0.0530725		0.7	0.0624484		0.7	0.0452576		0.7	0.0120129		0.7	-0.0218443		0.7	-0.0508052		0.7	-0.0592621		0.7	-0.0425595
0.73334	-0.025982		0.73334	0.00038		0.73334	0.028094		0.73334	0.0461679		0.73334	0.0496182		0.73334	0.0350196		0.73334	0.00773286		0.73334	-0.0233342		0.73334	-0.0453674		0.73334	-0.0489501		0.73334	-0.0342771
0.76667	-0.014388		0.76667	0.003058		0.76667	0.021929		0.76667	0.0313255		0.76667	0.0288922		0.76667	0.0187107		0.76667	0.00206835		0.76667	-0.0204368		0.76667	-0.0315972		0.76667	-0.0307741		0.76667	-0.0182355
0.8	-0.000296		0.8	0.004962		0.8	0.009625		0.8	0.00984846		0.8	0.00592446		0.8	-0.000862263		0.8	-0.00493008		0.8	-0.0121577		0.8	-0.0117353		0.8	-0.00673545		0.8	0.000156974
0.83334	0.012097		0.83334	0.005866		0.83334	-0.000875		0.83334	-0.00951087		0.83334	-0.0180886		0.83334	-0.0194919		0.83334	-0.01137		0.83334	-0.00273914		0.83334	0.00842947		0.83334	0.0165643		0.83334	0.0169013
0.86667	0.0238		0.86667	0.006771		0.86667	-0.008763		0.86667	-0.0262309		0.86667	-0.0358013		0.86667	-0.0318048		0.86667	-0.0122937		0.86667	0.00447985		0.86667	0.0257361		0.86667	0.0345978		0.86667	0.0296654
0.9	0.026019		0.9	0.005815		0.9	-0.015821		0.9	-0.036063		0.9	-0.0439318		0.9	-0.0361095		0.9	-0.0126792		0.9	0.0110059		0.9	0.0370215		0.9	0.0458042		0.9	0.0345758
0.93334	0.024396		0.93334	0.00318		0.93334	-0.018547		0.93334	-0.0376286		0.93334	-0.0415233		0.93334	-0.0316513		0.93334	-0.00915576		0.93334	0.0147805		0.93334	0.039759		0.93334	0.0459318		0.93334	0.0318492
0.96667	0.018704		0.96667	0.00038		0.96667	-0.017364		0.96667	-0.0310527		0.96667	-0.0302869		0.96667	-0.0200754		0.96667	-0.00105206		0.96667	0.0164572		0.96667	0.0346505		0.96667	0.0364435		0.96667	0.0218119
1	0.010081		1	-0.001575		1	-0.011636		1	-0.0196186		1	-0.0149687		1	-0.0067894		1	0.00349001		1	0.0144485		1	0.0241214		1	0.0223539		1	0.00867819
1.03334	0.00139		1.03334	-0.003923		1.03334	-0.004886		1.03334	-0.00533185		1.03334	0.000329407		1.03334	0.00427433		1.03334	0.00734422		1.03334	0.0106439		1.03334	0.0118302		1.03334	0.00703202		1.03334	-0.00403109
1.06667	-0.00669		1.06667	-0.006266		1.06667	0.001328		1.06667	0.00578974		1.06667	0.0121118		1.06667	0.0144627		1.06667	0.00889698		1.06667	0.00554206		1.06667	0.00116043		1.06667	-0.00640766		1.06667	-0.0137957
1.1	-0.01263		1.1	-0.006346		1.1	0.004375		1.1	0.0137846		1.1	0.017705		1.1	0.0186355		1.1	0.00782284		1.1	0.0021936		1.1	-0.00687767		1.1	-0.0151989		1.1	-0.01859
1.13334	-0.013164		1.13334	-0.005585		1.13334	0.00433		1.13334	0.0129298		1.13334	0.0176738		1.13334	0.0171376		1.13334	0.00649634		1.13334	-7.61e-05		1.13334	-0.00969019		1.13334	-0.0168295		1.13334	-0.0177509
1.16667	-0.006449		1.16667	-0.003559		1.16667	0.002772		1.16667	0.0068901		1.16667	0.00957861		1.16667	0.00893038		1.16667	0.00223436		1.16667	-0.0019617		1.16667	-0.0076561		1.16667	-0.011026		1.16667	-0.0113334
1.2	0.001843		1.2	-0.000115		1.2	-0.00173		1.2	-0.00256303		1.2	-0.00408687		1.2	-0.00253065		1.2	-0.00271669		1.2	0.000143237		1.2	-9.91e-05		1.2	0.000541905		1.2	-0.000768631
1.23334	0.010897		1.23334	0.001754		1.23334	-0.008233		1.23334	-0.015669		1.23334	-0.0210496		1.23334	-0.0159778		1.23334	-0.00810155		1.23334	0.00364214		1.23334	0.0116857		1.23334	0.0159716		1.23334	0.0120855

## Sheet: Figure 3d
Dt=59.20 fs			Dt=59.50 fs			Dt=59.79 fs			Dt=60.08 fs			Dt=60.37 fs			Dt=60.67 fs			Dt=60.96 fs			Dt=61.25 fs			Dt=61.55 fs			Dt=61.84 fs			Dt=62.14 fs
Time (ps)	Amplitude (arb. unit)		Time (ps)	Amplitude (arb. unit)		Time (ps)	Amplitude (arb. unit)		Time (ps)	Amplitude (arb. unit)		Time (ps)	Amplitude (arb. unit)		Time (ps)	Amplitude (arb. unit)		Time (ps)	Amplitude (arb. unit)		Time (ps)	Amplitude (arb. unit)		Time (ps)	Amplitude (arb. unit)		Time (ps)	Amplitude (arb. unit)		Time (ps)	Amplitude (arb. unit)
-1.23333	-0.0017026		-1.23333	0.00303315		-1.23333	0.00674307		-1.23333	0.0168414		-1.23333	0.0194508		-1.23333	0.00821139		-1.23333	0.00680848		-1.23333	-0.000720177		-1.23333	-0.00674733		-1.23333	-0.00931949		-1.23333	-0.0102031
-1.2	-0.00340777		-1.2	0.00185937		-1.2	0.00687065		-1.2	0.0169934		-1.2	0.0174415		-1.2	0.0095843		-1.2	0.00715042		-1.2	-0.000105183		-1.2	-0.00645984		-1.2	-0.00811849		-1.2	-0.0119179
-1.16666	-0.00379605		-1.16666	0.00107973		-1.16666	0.00932884		-1.16666	0.0151784		-1.16666	0.0176809		-1.16666	0.011374		-1.16666	0.00638721		-1.16666	1.65e-05		-1.16666	-0.00588506		-1.16666	-0.00805156		-1.16666	-0.0114538
-1.13333	-0.00317936		-1.13333	0.00101126		-1.13333	0.0098027		-1.13333	0.0148519		-1.13333	0.0185776		-1.13333	0.0123693		-1.13333	0.00733503		-1.13333	-0.000612272		-1.13333	-0.00867958		-1.13333	-0.0093658		-1.13333	-0.0122887
-1.1	-0.00417779		-1.1	0.00315676		-1.1	0.0100032		-1.1	0.01553		-1.1	0.0183584		-1.1	0.0121129		-1.1	0.00729505		-1.1	-0.00190532		-1.1	-0.00967315		-1.1	-0.0125666		-1.1	-0.0130539
-1.06666	-0.00468909		-1.06666	0.00523849		-1.06666	0.0106684		-1.06666	0.0167639		-1.06666	0.0171673		-1.06666	0.0123582		-1.06666	0.00759774		-1.06666	-0.00116808		-1.06666	-0.00837485		-1.06666	-0.0122535		-1.06666	-0.0123122
-1.03333	-0.00275952		-1.03333	0.00604704		-1.03333	0.0134339		-1.03333	0.0183459		-1.03333	0.0166636		-1.03333	0.0124504		-1.03333	0.00529673		-1.03333	-0.00225959		-1.03333	-0.00865114		-1.03333	-0.016086		-1.03333	-0.0117378
-0.999998	0.000258806		-0.999998	0.00864361		-0.999998	0.0162323		-0.999998	0.0195921		-0.999998	0.0166567		-0.999998	0.0109099		-0.999998	0.00213829		-0.999998	-0.00462045		-0.999998	-0.0111801		-0.999998	-0.0171163		-0.999998	-0.00991585
-0.966658	0.00431962		-0.966658	0.0126499		-0.966658	0.0178258		-0.966658	0.0198151		-0.966658	0.0160156		-0.966658	0.00898591		-0.966658	-0.00112401		-0.966658	-0.00868051		-0.966658	-0.0114645		-0.966658	-0.0154715		-0.966658	-0.00807336
-0.933328	0.00720169		-0.933328	0.0157977		-0.933328	0.0174815		-0.933328	0.0189073		-0.933328	0.0147752		-0.933328	0.00588851		-0.933328	-0.00512558		-0.933328	-0.0113163		-0.933328	-0.0125308		-0.933328	-0.0139203		-0.933328	-0.00621844
-0.899998	0.0105918		-0.899998	0.0174759		-0.899998	0.0189107		-0.899998	0.0167765		-0.899998	0.0106548		-0.899998	0.00159012		-0.899998	-0.010437		-0.899998	-0.0148743		-0.899998	-0.0122319		-0.899998	-0.0126905		-0.899998	-0.00327646
-0.866658	0.016594		-0.866658	0.0210598		-0.866658	0.0212822		-0.866658	0.0138787		-0.866658	0.00623044		-0.866658	-0.00454945		-0.866658	-0.0168889		-0.866658	-0.0174061		-0.866658	-0.0122338		-0.866658	-0.00908416		-0.866658	0.0027903
-0.833328	0.0237711		-0.833328	0.026623		-0.833328	0.0222382		-0.833328	0.0107435		-0.833328	-0.000259297		-0.833328	-0.0114616		-0.833328	-0.0234957		-0.833328	-0.0190499		-0.833328	-0.0102664		-0.833328	0.00051272		-0.833328	0.00932637
-0.799998	0.0287253		-0.799998	0.0298571		-0.799998	0.020491		-0.799998	0.0068616		-0.799998	-0.00828697		-0.799998	-0.0194708		-0.799998	-0.0276461		-0.799998	-0.022239		-0.799998	-0.00842364		-0.799998	0.0056282		-0.799998	0.0153391
-0.766658	0.0324859		-0.766658	0.0304876		-0.766658	0.0174072		-0.766658	0.00125522		-0.766658	-0.0186048		-0.766658	-0.0297103		-0.766658	-0.0316186		-0.766658	-0.0239006		-0.766658	-0.00601934		-0.766658	0.011067		-0.766658	0.0245941
-0.733328	0.0367534		-0.733328	0.0315954		-0.733328	0.0148883		-0.733328	-0.00662752		-0.733328	-0.0292307		-0.733328	-0.0391724		-0.733328	-0.0377735		-0.733328	-0.0246992		-0.733328	-0.00258982		-0.733328	0.0183586		-0.733328	0.0352791
-0.699998	0.0425555		-0.699998	0.0324156		-0.699998	0.0109437		-0.699998	-0.0167321		-0.699998	-0.040037		-0.699998	-0.049933		-0.699998	-0.0443188		-0.699998	-0.0249766		-0.699998	0.00101877		-0.699998	0.0258064		-0.699998	0.0448206
-0.666658	0.049226		-0.666658	0.0333744		-0.666658	0.00566114		-0.666658	-0.0252441		-0.666658	-0.0514688		-0.666658	-0.0599037		-0.666658	-0.0506972		-0.666658	-0.025503		-0.666658	0.00503483		-0.666658	0.0355928		-0.666658	0.0530267
-0.633328	0.0554656		-0.633328	0.033635		-0.633328	0.00179342		-0.633328	-0.0338931		-0.633328	-0.0612284		-0.633328	-0.0704576		-0.633328	-0.0581495		-0.633328	-0.0259762		-0.633328	0.00783656		-0.633328	0.0426992		-0.633328	0.0616251
-0.599998	0.0626628		-0.599998	0.0343404		-0.599998	-0.000588469		-0.599998	-0.0421591		-0.599998	-0.0725606		-0.599998	-0.0807323		-0.599998	-0.065846		-0.599998	-0.0295831		-0.599998	0.0126215		-0.599998	0.0536278		-0.599998	0.0739661
-0.566658	0.071046		-0.566658	0.0361612		-0.566658	-0.00447016		-0.566658	-0.0539085		-0.566658	-0.087511		-0.566658	-0.0928189		-0.566658	-0.0757413		-0.566658	-0.032431		-0.566658	0.0181671		-0.566658	0.0629991		-0.566658	0.0846694
-0.533328	0.0772956		-0.533328	0.039359		-0.533328	-0.0113273		-0.533328	-0.0678296		-0.533328	-0.105316		-0.533328	-0.109173		-0.533328	-0.0852389		-0.533328	-0.0320826		-0.533328	0.0260519		-0.533328	0.0725974		-0.533328	0.0978769
-0.499998	0.0811251		-0.499998	0.0375949		-0.499998	-0.022574		-0.499998	-0.0832711		-0.499998	-0.125122		-0.499998	-0.126118		-0.499998	-0.0920898		-0.499998	-0.0271491		-0.499998	0.0356151		-0.499998	0.0867282		-0.499998	0.112414
-0.466658	0.0819759		-0.466658	0.02778		-0.466658	-0.0437547		-0.466658	-0.106291		-0.466658	-0.147681		-0.466658	-0.141211		-0.466658	-0.0960757		-0.466658	-0.0171919		-0.466658	0.0528817		-0.466658	0.106493		-0.466658	0.127546
-0.433328	0.0741928		-0.433328	0.00948644		-0.433328	-0.069139		-0.433328	-0.135664		-0.433328	-0.16858		-0.433328	-0.150377		-0.433328	-0.0918372		-0.433328	-0.00107551		-0.433328	0.07909		-0.433328	0.126821		-0.433328	0.139267
-0.399998	0.0511626		-0.399998	-0.0237797		-0.399998	-0.105945		-0.399998	-0.166588		-0.399998	-0.180767		-0.399998	-0.144884		-0.399998	-0.0665205		-0.399998	0.0261652		-0.399998	0.106776		-0.399998	0.14334		-0.399998	0.141634
-0.366658	0.0150632		-0.366658	-0.0669923		-0.366658	-0.146944		-0.366658	-0.189474		-0.366658	-0.178548		-0.366658	-0.11929		-0.366658	-0.0261954		-0.366658	0.0631425		-0.366658	0.132229		-0.366658	0.154624		-0.366658	0.12763
-0.333328	-0.0319188		-0.333328	-0.111643		-0.333328	-0.179556		-0.333328	-0.198111		-0.333328	-0.162049		-0.333328	-0.0867254		-0.333328	0.0149929		-0.333328	0.103304		-0.333328	0.152286		-0.333328	0.147926		-0.333328	0.0947531
-0.299998	-0.0861272		-0.299998	-0.153503		-0.299998	-0.200276		-0.299998	-0.187709		-0.299998	-0.124039		-0.299998	-0.038987		-0.299998	0.0521431		-0.299998	0.135675		-0.299998	0.159468		-0.299998	0.122468		-0.299998	0.0500584
-0.266658	-0.134567		-0.266658	-0.184051		-0.266658	-0.199884		-0.266658	-0.15706		-0.266658	-0.0695276		-0.266658	0.0194663		-0.266658	0.0918548		-0.266658	0.157758		-0.266658	0.148663		-0.266658	0.081449		-0.266658	0.000128637
-0.233328	-0.171017		-0.233328	-0.192813		-0.233328	-0.177109		-0.233328	-0.10408		-0.233328	-0.00925722		-0.233328	0.0775211		-0.233328	0.130441		-0.233328	0.158755		-0.233328	0.118926		-0.233328	0.0309128		-0.233328	-0.0575582
-0.199998	-0.189293		-0.199998	-0.179684		-0.199998	-0.132811		-0.199998	-0.0376964		-0.199998	0.0554578		-0.199998	0.127835		-0.199998	0.154721		-0.199998	0.136945		-0.199998	0.0727152		-0.199998	-0.0275028		-0.199998	-0.108679
-0.166658	-0.185499		-0.166658	-0.144446		-0.166658	-0.0690844		-0.166658	0.0365031		-0.166658	0.118299		-0.166658	0.16294		-0.166658	0.154414		-0.166658	0.0995926		-0.166658	0.0163213		-0.166658	-0.0850072		-0.166658	-0.151999
-0.133328	-0.160644		-0.133328	-0.0941492		-0.133328	-0.00284276		-0.133328	0.102479		-0.133328	0.166728		-0.133328	0.177266		-0.133328	0.133927		-0.133328	0.0476384		-0.133328	-0.0465562		-0.133328	-0.137778		-0.133328	-0.181802
-0.099998	-0.121715		-0.099998	-0.0315306		-0.099998	0.0613336		-0.099998	0.154169		-0.099998	0.196336		-0.099998	0.168463		-0.099998	0.09992		-0.099998	-0.00588192		-0.099998	-0.103516		-0.099998	-0.173941		-0.099998	-0.18592
-0.066658	-0.0723346		-0.066658	0.0255844		-0.066658	0.117784		-0.066658	0.189676		-0.066658	0.20335		-0.066658	0.143721		-0.066658	0.0607042		-0.066658	-0.0500363		-0.066658	-0.145938		-0.066658	-0.186769		-0.066658	-0.169628
-0.033328	-0.0172381		-0.033328	0.0732646		-0.033328	0.159943		-0.033328	0.203128		-0.033328	0.186023		-0.033328	0.106662		-0.033328	0.0153674		-0.033328	-0.0919595		-0.033328	-0.167788		-0.033328	-0.182993		-0.033328	-0.138908
2e-06	0.0324564		2e-06	0.111932		2e-06	0.179924		2e-06	0.193517		2e-06	0.14914		2e-06	0.0611581		2e-06	-0.029224		2e-06	-0.118353		2e-06	-0.168992		2e-06	-0.158974		2e-06	-0.0969197
0.033342	0.0682759		0.033342	0.134837		0.033342	0.176954		0.033342	0.166513		0.033342	0.102368		0.033342	0.0199105		0.033342	-0.0629215		0.033342	-0.125177		0.033342	-0.151105		0.033342	-0.122904		0.033342	-0.0544551
0.066672	0.0895144		0.066672	0.138301		0.066672	0.155605		0.066672	0.126742		0.066672	0.0577935		0.066672	-0.0138303		0.066672	-0.0784259		0.066672	-0.115535		0.066672	-0.122156		0.066672	-0.0761868		0.066672	-0.0148408
0.100002	0.0939286		0.100002	0.120634		0.100002	0.117111		0.100002	0.0777482		0.100002	0.0189197		0.100002	-0.0359501		0.100002	-0.0764033		0.100002	-0.0909155		0.100002	-0.0858552		0.100002	-0.0325563		0.100002	0.0159452
0.133342	0.0835829		0.133342	0.0902052		0.133342	0.0703192		0.133342	0.0317112		0.133342	-0.0126192		0.133342	-0.0450635		0.133342	-0.0636122		0.133342	-0.0601241		0.133342	-0.043688		0.133342	0.00290581		0.133342	0.0395256
0.166672	0.0659364		0.166672	0.0531222		0.166672	0.026084		0.166672	-0.00495732		0.166672	-0.0330649		0.166672	-0.044159		0.166672	-0.0424827		0.166672	-0.0259341		0.166672	-0.00320649		0.166672	0.0295052		0.166672	0.0497471
0.200002	0.0422695		0.200002	0.0176284		0.200002	-0.00861381		0.200002	-0.0301982		0.200002	-0.0409244		0.200002	-0.0355162		0.200002	-0.0197238		0.200002	0.00179038		0.200002	0.0237675		0.200002	0.0447082		0.200002	0.0500671
0.233342	0.0158802		0.233342	-0.0111817		0.233342	-0.0325017		0.233342	-0.0433247		0.233342	-0.0390375		0.233342	-0.0174211		0.233342	0.0028959		0.233342	0.0233728		0.233342	0.0397268		0.233342	0.0475385		0.233342	0.0392214
0.266672	-0.00569353		0.266672	-0.0329563		0.266672	-0.0448558		0.266672	-0.0442743		0.266672	-0.0294898		0.266672	0.00185171		0.266672	0.0195087		0.266672	0.0377902		0.266672	0.0443244		0.266672	0.0370077		0.266672	0.0208606
0.300002	-0.0216672		0.300002	-0.0429666		0.300002	-0.0467403		0.300002	-0.0353847		0.300002	-0.015665		0.300002	0.0170089		0.300002	0.0300133		0.300002	0.0410568		0.300002	0.0379341		0.300002	0.022428		0.300002	0.00333487
0.333342	-0.0308902		0.333342	-0.0419934		0.333342	-0.0373741		0.333342	-0.0201636		0.333342	-0.00196215		0.333342	0.0249949		0.333342	0.0318759		0.333342	0.0343453		0.333342	0.0234375		0.333342	0.0065488		0.333342	-0.0113319
0.366672	-0.0316635		0.366672	-0.0331379		0.366672	-0.0192843		0.366672	-0.00362921		0.366672	0.00717292		0.366672	0.0276		0.366672	0.0242719		0.366672	0.0203262		0.366672	0.00919863		0.366672	-0.00710569		0.366672	-0.0204842
0.400002	-0.0240725		0.400002	-0.0184688		0.400002	-0.00231583		0.400002	0.00842509		0.400002	0.0143349		0.400002	0.0241268		0.400002	0.0140931		0.400002	0.00555593		0.400002	-0.00356534		0.400002	-0.0172636		0.400002	-0.0238146
0.433342	-0.0122639		0.433342	-0.00288025		0.433342	0.00834513		0.433342	0.0144903		0.433342	0.0165799		0.433342	0.0157492		0.433342	0.00445632		0.433342	-0.00588588		0.433342	-0.0142344		0.433342	-0.0193872		0.433342	-0.0210133
0.466672	-4.5e-05		0.466672	0.00798831		0.466672	0.0136915		0.466672	0.0162008		0.466672	0.0124733		0.466672	0.00732108		0.466672	-0.00669527		0.466672	-0.014772		0.466672	-0.0195533		0.466672	-0.0180034		0.466672	-0.0116201
0.500002	0.00941075		0.500002	0.0153285		0.500002	0.0151394		0.500002	0.0125631		0.500002	0.00507829		0.500002	-0.00159414		0.500002	-0.0143038		0.500002	-0.0162667		0.500002	-0.0182331		0.500002	-0.0113148		0.500002	-0.00205113
0.533342	0.0139043		0.533342	0.0161609		0.533342	0.0130756		0.533342	0.00545441		0.533342	-0.00270809		0.533342	-0.00770416		0.533342	-0.0161982		0.533342	-0.0120586		0.533342	-0.00997345		0.533342	-0.00111801		0.533342	0.0062878
0.566672	0.0136546		0.566672	0.0110326		0.566672	0.00830229		0.566672	-0.00140702		0.566672	-0.00932294		0.566672	-0.009975		0.566672	-0.0122704		0.566672	-0.00533257		0.566672	-0.000137516		0.566672	0.00575209		0.566672	0.0138096
0.600002	0.00961101		0.600002	0.00510923		0.600002	-0.00132931		0.600002	-0.00780094		0.600002	-0.0140931		0.600002	-0.00793675		0.600002	-0.00429753		0.600002	0.0031014		0.600002	0.00844735		0.600002	0.0108349		0.600002	0.0157345
0.633342	0.00215772		0.633342	-0.00287286		0.633342	-0.0127509		0.633342	-0.0140569		0.633342	-0.0137638		0.633342	-0.0034434		0.633342	0.00454546		0.633342	0.0109616		0.633342	0.0154825		0.633342	0.0134539		0.633342	0.012213
0.666672	-0.00738136		0.666672	-0.0113067		0.666672	-0.0168735		0.666672	-0.0170059		0.666672	-0.00786528		0.666672	0.00410181		0.666672	0.0142767		0.666672	0.0184989		0.666672	0.0193612		0.666672	0.0137404		0.666672	0.00745318
0.7	-0.0147024		0.7	-0.0175109		0.7	-0.0164333		0.7	-0.0144419		0.7	0.00189524		0.7	0.0127115		0.7	0.0208575		0.7	0.0217825		0.7	0.0181895		0.7	0.00831961		0.7	0.00134708
0.73334	-0.0181493		0.73334	-0.0189588		0.73334	-0.0137779		0.73334	-0.00618951		0.73334	0.0107191		0.73334	0.0203241		0.73334	0.0227019		0.73334	0.0224245		0.73334	0.0122958		0.73334	0.00107304		0.73334	-0.00672867
0.76667	-0.0167454		0.76667	-0.0151517		0.76667	-0.00712782		0.76667	0.0030821		0.76667	0.0190576		0.76667	0.0246282		0.76667	0.020339		0.76667	0.0167775		0.76667	0.00419554		0.76667	-0.00619599		0.76667	-0.0150974
0.8	-0.0112285		0.8	-0.00654934		0.8	0.00200008		0.8	0.0119275		0.8	0.0243238		0.8	0.0252025		0.8	0.0144271		0.8	0.00872227		0.8	-0.00345039		0.8	-0.012804		0.8	-0.0180524
0.83334	-0.00547259		0.83334	0.00267427		0.83334	0.0126754		0.83334	0.0179711		0.83334	0.0260029		0.83334	0.0222136		0.83334	0.00737172		0.83334	0.000239402		0.83334	-0.0102406		0.83334	-0.0160237		0.83334	-0.0177114
0.86667	0.00141383		0.86667	0.011062		0.86667	0.0209962		0.86667	0.0213801		0.86667	0.0231794		0.86667	0.0172555		0.86667	-0.000472801		0.86667	-0.0069008		0.86667	-0.0154027		0.86667	-0.016938		0.86667	-0.0139301
0.9	0.00940759		0.9	0.0200673		0.9	0.0248895		0.9	0.0215427		0.9	0.0166724		0.9	0.00866624		0.9	-0.0092458		0.9	-0.013586		0.9	-0.0172389		0.9	-0.0134343		0.9	-0.00677535
0.93334	0.0161091		0.93334	0.0246362		0.93334	0.0232521		0.93334	0.0187282		0.93334	0.00887101		0.93334	-0.000147613		0.93334	-0.018483		0.93334	-0.0184278		0.93334	-0.0151255		0.93334	-0.00829675		0.93334	0.00202889
0.96667	0.0193404		0.96667	0.0222907		0.96667	0.0174775		0.96667	0.0122292		0.96667	0.00127667		0.96667	-0.00702637		0.96667	-0.0215563		0.96667	-0.0174299		0.96667	-0.0101541		0.96667	-0.000443817		0.96667	0.00972722
1	0.0196295		1	0.0168295		1	0.0109035		1	0.00643865		1	-0.00559486		1	-0.0115483		1	-0.0197483		1	-0.013963		1	-0.00494421		1	0.00683675		1	0.0144422
1.03334	0.0164165		1.03334	0.0102596		1.03334	0.00332896		1.03334	-0.00129437		1.03334	-0.0115418		1.03334	-0.0127866		1.03334	-0.0156404		1.03334	-0.00939797		1.03334	0.00133643		1.03334	0.0118264		1.03334	0.0153868
1.06667	0.0104963		1.06667	0.0035554		1.06667	-0.00277616		1.06667	-0.00845713		1.06667	-0.0145008		1.06667	-0.0114806		1.06667	-0.00845488		1.06667	-0.00152351		1.06667	0.00595795		1.06667	0.0133948		1.06667	0.0149042
1.1	0.0043989		1.1	-0.00237624		1.1	-0.00668316		1.1	-0.0121612		1.1	-0.0124785		1.1	-0.00828176		1.1	-0.00157888		1.1	0.00415257		1.1	0.00767317		1.1	0.0140131		1.1	0.0111422
1.13334	-0.00338889		1.13334	-0.0078109		1.13334	-0.00990536		1.13334	-0.0122896		1.13334	-0.00728076		1.13334	-0.00304069		1.13334	0.00251843		1.13334	0.00632691		1.13334	0.00690256		1.13334	0.00956609		1.13334	0.00686129
1.16667	-0.00883306		1.16667	-0.0106018		1.16667	-0.01148		1.16667	-0.00931301		1.16667	-0.00217792		1.16667	0.00246438		1.16667	0.00492851		1.16667	0.00715935		1.16667	0.00458606		1.16667	0.00386541		1.16667	-4.29e-05
1.2	-0.011414		1.2	-0.00932075		1.2	-0.00741234		1.2	-0.00364901		1.2	0.00363445		1.2	0.00716227		1.2	0.00634737		1.2	0.00640834		1.2	0.000666553		1.2	-0.00158657		1.2	-0.00633026
1.23334	-0.0110137		1.23334	-0.00698896		1.23334	0.000181334		1.23334	0.00303521		1.23334	0.0079713		1.23334	0.0094747		1.23334	0.00521596		1.23334	0.00162198		1.23334	-0.00424254		1.23334	-0.00789922		1.23334	-0.0119839

## Sheet: Figure 4a
Experimental data			Situation
Delay time Dt (fs)	Phase (rad)		Delay time Dt (fs)	Phase (rad)
-5.95371	0.27681		-5.96101	0.22
-5.67121	0.26548		-5.91101	0.22
-5.38611	0.24111		-5.86101	0.22
-5.09841	-0.21634		-5.81101	0.22
-4.80801	3.46438		-5.76101	0.22
-4.51511	3.44453		-5.71101	0.22
-4.21967	3.41459		-5.66101	0.22
-3.92161	3.40221		-5.61101	0.22
-3.62096	3.35304		-5.56101	0.22
-3.31774	1.08329		-5.51101	0.22
-3.01196	0.36186		-5.46101	0.22
-2.70361	0.30271		-5.41101	0.22
-2.3927	0.26761		-5.36101	0.22
-2.07923	0.23963		-5.31101	0.22
-1.76322	-0.17288		-5.26101	0.22
-1.44466	3.45859		-5.21101	0.22
-1.12356	3.41826		-5.16101	0.22
-0.79993	3.37047		-5.11101	0.22
-0.47376	3.31372		-5.06101	0.22
-0.14508	3.01523		-5.01101	0.22
0.18613	0.49272		-4.96101	0.22
0.51985	0.34386		-4.91101	3.36159
0.85607	0.26206		-4.86101	3.36159
1.1948	0.1962		-4.81101	3.36159
1.53603	0.01497		-4.76101	3.36159
1.87974	3.596		-4.71101	3.36159
2.22594	3.43821		-4.66101	3.36159
2.57462	3.3874		-4.61101	3.36159
2.92577	3.30155		-4.56101	3.36159
3.27939	2.73113		-4.51101	3.36159
3.63547	0.40901		-4.46101	3.36159
3.994	0.30583		-4.41101	3.36159
4.35499	0.20357		-4.36101	3.36159
4.71841	0.08034		-4.31101	3.36159
5.08427	3.83832		-4.26101	3.36159
5.45256	3.44429		-4.21101	3.36159
5.82327	3.36135		-4.16101	3.36159
			-4.11101	3.36159
			-4.06101	3.36159
			-4.01101	3.36159
			-3.96101	3.36159
			-3.91101	3.36159
			-3.86101	3.36159
			-3.81101	3.36159
			-3.76101	3.36159
			-3.71101	3.36159
			-3.66101	3.36159
			-3.61101	3.36159
			-3.56101	3.36159
			-3.51101	3.36159
			-3.46101	3.36159
			-3.41101	3.36159
			-3.36101	3.36159
			-3.31101	3.36159
			-3.26101	0.22
			-3.21101	0.22
			-3.16101	0.22
			-3.11101	0.22
			-3.06101	0.22
			-3.01101	0.22
			-2.96101	0.22
			-2.91101	0.22
			-2.86101	0.22
			-2.81101	0.22
			-2.76101	0.22
			-2.71101	0.22
			-2.66101	0.22
			-2.61101	0.22
			-2.56101	0.22
			-2.51101	0.22
			-2.46101	0.22
			-2.41101	0.22
			-2.36101	0.22
			-2.31101	0.22
			-2.26101	0.22
			-2.21101	0.22
			-2.16101	0.22
			-2.11101	0.22
			-2.06101	0.22
			-2.01101	0.22
			-1.96101	0.22
			-1.91101	0.22
			-1.86101	0.22
			-1.81101	0.22
			-1.76101	0.22
			-1.71101	0.22
			-1.66101	0.22
			-1.61101	3.36159
			-1.56101	3.36159
			-1.51101	3.36159
			-1.46101	3.36159
			-1.41101	3.36159
			-1.36101	3.36159
			-1.31101	3.36159
			-1.26101	3.36159
			-1.21101	3.36159
			-1.16101	3.36159
			-1.11101	3.36159
			-1.06101	3.36159
			-1.01101	3.36159
			-0.96101	3.36159
			-0.91101	3.36159
			-0.86101	3.36159
			-0.81101	3.36159
			-0.76101	3.36159
			-0.71101	3.36159
			-0.66101	3.36159
			-0.61101	3.36159
			-0.56101	3.36159
			-0.51101	3.36159
			-0.46101	3.36159
			-0.41101	3.36159
			-0.36101	3.36159
			-0.31101	3.36159
			-0.26101	3.36159
			-0.21101	3.36159
			-0.16101	3.36159
			-0.11101	3.36159
			-0.06101	3.36159
			-0.01101	3.36159
			0.03899	0.22
			0.08899	0.22
			0.13899	0.22
			0.18899	0.22
			0.23899	0.22
			0.28899	0.22
			0.33899	0.22
			0.38899	0.22
			0.43899	0.22
			0.48899	0.22
			0.53899	0.22
			0.58899	0.22
			0.63899	0.22
			0.68899	0.22
			0.73899	0.22
			0.78899	0.22
			0.83899	0.22
			0.88899	0.22
			0.93899	0.22
			0.98899	0.22
			1.03899	0.22
			1.08899	0.22
			1.13899	0.22
			1.18899	0.22
			1.23899	0.22
			1.28899	0.22
			1.33899	0.22
			1.38899	0.22
			1.43899	0.22
			1.48899	0.22
			1.53899	0.22
			1.58899	0.22
			1.63899	0.22
			1.68899	3.36159
			1.73899	3.36159
			1.78899	3.36159
			1.83899	3.36159
			1.88899	3.36159
			1.93899	3.36159
			1.98899	3.36159
			2.03899	3.36159
			2.08899	3.36159
			2.13899	3.36159
			2.18899	3.36159
			2.23899	3.36159
			2.28899	3.36159
			2.33899	3.36159
			2.38899	3.36159
			2.43899	3.36159
			2.48899	3.36159
			2.53899	3.36159
			2.58899	3.36159
			2.63899	3.36159
			2.68899	3.36159
			2.73899	3.36159
			2.78899	3.36159
			2.83899	3.36159
			2.88899	3.36159
			2.93899	3.36159
			2.98899	3.36159
			3.03899	3.36159
			3.08899	3.36159
			3.13899	3.36159
			3.18899	3.36159
			3.23899	3.36159
			3.28899	3.36159
			3.33899	0.22
			3.38899	0.22
			3.43899	0.22
			3.48899	0.22
			3.53899	0.22
			3.58899	0.22
			3.63899	0.22
			3.68899	0.22
			3.73899	0.22
			3.78899	0.22
			3.83899	0.22
			3.88899	0.22
			3.93899	0.22
			3.98899	0.22
			4.03899	0.22
			4.08899	0.22
			4.13899	0.22
			4.18899	0.22
			4.23899	0.22
			4.28899	0.22
			4.33899	0.22
			4.38899	0.22
			4.43899	0.22
			4.48899	0.22
			4.53899	0.22
			4.58899	0.22
			4.63899	0.22
			4.68899	0.22
			4.73899	0.22
			4.78899	0.22
			4.83899	0.22
			4.88899	0.22
			4.93899	0.22
			4.98899	3.36159
			5.03899	3.36159
			5.08899	3.36159
			5.13899	3.36159
			5.18899	3.36159
			5.23899	3.36159
			5.28899	3.36159
			5.33899	3.36159
			5.38899	3.36159
			5.43899	3.36159
			5.48899	3.36159
			5.53899	3.36159
			5.58899	3.36159
			5.63899	3.36159
			5.68899	3.36159
			5.73899	3.36159
			5.78899	3.36159
			5.83899	3.36159
			5.88899	3.36159
			5.93899	3.36159
			5.98899	3.36159

## Sheet: Figure 4b
Experimental data			Situation
Delay time Dt (fs)	Phase (rad)		Delay time Dt (fs)	Phase (rad)
54.007	-0.381455		54	-0.0913453
54.299	-0.925598		54.05	-0.186597
54.5912	-1.36878		54.1	-0.281863
54.8838	-1.72814		54.15	-0.377129
55.1768	-2.03916		54.2	-0.472394
55.47	-2.67943		54.25	-0.56766
55.7635	2.63922		54.3	-0.662917
56.0574	1.96901		54.35	-0.75786
56.3516	1.53638		54.4	-0.852804
56.6461	1.15416		54.45	-0.947747
56.9409	0.686101		54.5	-1.04269
57.236	0.0385632		54.55	-1.13763
57.5314	-0.696349		54.6	-1.23264
57.8271	-1.21739		54.65	-1.32798
58.1231	-1.58233		54.7	-1.42331
58.4194	-2.10934		54.75	-1.51865
58.7161	-2.9533		54.8	-1.61398
59.013	2.49089		54.85	-1.70932
59.3102	1.85257		54.9	-1.80459
59.6077	1.4052		54.95	-1.89973
59.9055	0.987121		55	-1.99487
60.2035	0.416044		55.05	-2.09002
60.5019	-0.266442		55.1	-2.18516
60.8006	-0.83798		55.15	-2.2803
61.0995	-1.33408		55.2	-2.37549
61.3987	-1.66379		55.25	-2.47073
61.6982	-2.20054		55.3	-2.56598
61.998	-2.94708		55.35	-2.66122
62.298	2.35511		55.4	-2.75646
62.5984	1.81546		55.45	-2.8517
62.899	1.4242		55.5	-2.94681
63.1998	1.0292		55.55	-3.04182
63.501	0.595141		55.6	-3.13684
63.8024	-0.145408		55.65	3.05133
64.104	-0.643309		55.7	2.95631
64.406	-1.20322		55.75	2.86129
64.7082	-1.68722		55.8	2.7662
65.0106	-2.24364		55.85	2.67109
65.3133	-3.11848		55.9	2.57597
65.6163	2.2539		55.95	2.48085
65.9195	1.73781		56	2.38574
			56.05	2.29062
			56.1	2.19542
			56.15	2.1002
			56.2	2.00499
			56.25	1.90977
			56.3	1.81456
			56.35	1.71934
			56.4	1.62403
			56.45	1.52871
			56.5	1.4334
			56.55	1.33808
			56.6	1.24277
			56.65	1.14747
			56.7	1.05238
			56.75	0.957293
			56.8	0.862203
			56.85	0.767112
			56.9	0.672021
			56.95	0.576906
			57	0.481683
			57.05	0.386461
			57.1	0.291238
			57.15	0.196016
			57.2	0.100793
			57.25	0.00564446
			57.3	-0.0893221
			57.35	-0.184289
			57.4	-0.279255
			57.45	-0.374222
			57.5	-0.469188
			57.55	-0.564191
			57.6	-0.659256
			57.65	-0.754321
			57.7	-0.849386
			57.75	-0.944451
			57.8	-1.03952
			57.85	-1.13464
			57.9	-1.22984
			57.95	-1.32503
			58	-1.42023
			58.05	-1.51543
			58.1	-1.61062
			58.15	-1.70582
			58.2	-1.80102
			58.25	-1.89621
			58.3	-1.99141
			58.35	-2.08661
			58.4	-2.1818
			58.45	-2.27724
			58.5	-2.37283
			58.55	-2.46842
			58.6	-2.56401
			58.65	-2.6596
			58.7	-2.75519
			58.75	-2.85034
			58.8	-2.94528
			58.85	-3.04022
			58.9	-3.13516
			58.95	3.05308
			59	2.95814
			59.05	2.8632
			59.1	2.76825
			59.15	2.6733
			59.2	2.57835
			59.25	2.4834
			59.3	2.38845
			59.35	2.29325
			59.4	2.19798
			59.45	2.10271
			59.5	2.00744
			59.55	1.91217
			59.6	1.81691
			59.65	1.72163
			59.7	1.62636
			59.75	1.53108
			59.8	1.4358
			59.85	1.34053
			59.9	1.24525
			59.95	1.14998
			60	1.0547
			60.05	0.959428
			60.1	0.864152
			60.15	0.768877
			60.2	0.673601
			60.25	0.578326
			60.3	0.483051
			60.35	0.387775
			60.4	0.2925
			60.45	0.197224
			60.5	0.101949
			60.55	0.00698199
			60.6	-0.0879748
			60.65	-0.182932
			60.7	-0.277888
			60.75	-0.372845
			60.8	-0.467802
			60.85	-0.56308
			60.9	-0.658362
			60.95	-0.753644
			61	-0.848926
			61.05	-0.944208
			61.1	-1.03949
			61.15	-1.13444
			61.2	-1.2294
			61.25	-1.32436
			61.3	-1.41931
			61.35	-1.51427
			61.4	-1.60924
			61.45	-1.70453
			61.5	-1.79981
			61.55	-1.8951
			61.6	-1.99039
			61.65	-2.08568
			61.7	-2.18097
			61.75	-2.27625
			61.8	-2.37153
			61.85	-2.46681
			61.9	-2.5621
			61.95	-2.65738
			62	-2.75266
			62.05	-2.84795
			62.1	-2.94324
			62.15	-3.03852
			62.2	-3.13381
			62.25	3.05408
			62.3	2.95881
			62.35	2.86384
			62.4	2.76887
			62.45	2.67389
			62.5	2.57892
			62.55	2.48395
			62.6	2.38897
			62.65	2.29368
			62.7	2.19839
			62.75	2.1031
			62.8	2.00782
			62.85	1.91253
			62.9	1.81724
			62.95	1.72194
			63	1.62665
			63.05	1.53135
			63.1	1.43606
			63.15	1.34076
			63.2	1.24547
			63.25	1.1505
			63.3	1.05553
			63.35	0.960557
			63.4	0.865585
			63.45	0.770613
			63.5	0.675641
			63.55	0.580344
			63.6	0.485042
			63.65	0.389741
			63.7	0.29444
			63.75	0.199138
			63.8	0.103837
			63.85	0.00854181
			63.9	-0.0867531
			63.95	-0.182048
			64	-0.277343
			64.05	-0.372638
			64.1	-0.467933
			64.15	-0.562935
			64.2	-0.657914
			64.25	-0.752894
			64.3	-0.847873
			64.35	-0.942852
			64.4	-1.03783
			64.45	-1.13282
			64.5	-1.2278
			64.55	-1.32279
			64.6	-1.41778
			64.65	-1.51276
			64.7	-1.60775
			64.75	-1.703
			64.8	-1.7983
			64.85	-1.8936
			64.9	-1.9889
			64.95	-2.0842
			65	-2.17951
			65.05	-2.27481
			65.1	-2.37012
			65.15	-2.46543
			65.2	-2.56074
			65.25	-2.65604
			65.3	-2.75135
			65.35	-2.84642
			65.4	-2.94141
			65.45	-3.0364
			65.5	-3.13139
			65.55	3.05681
			65.6	2.96183
			65.65	2.86663
			65.7	2.77132
			65.75	2.67601
			65.8	2.5807
			65.85	2.48539
			65.9	2.39009
			65.95	2.29478
			66	2.19947

## Sheet: Figure 5b
Dt=0.86 fs			Dt=60.1 fs			Dt=79.3 fs
Frequency (THz)	Normalized amp.		Frequency (THz)	Normalized amp.		Frequency (THz)	Normalized amp.
0	0		0	0		0	0
0.198675	0.204088		0.198675	0.181109		0.198675	0.179155
0.397351	0.560228		0.397351	0.512013		0.397351	0.431969
0.596026	0.859954		0.596026	0.752		0.596026	0.58032
0.794701	1.01003		0.794701	0.864267		0.794701	0.675172
0.993377	1.02257		0.993377	0.979622		0.993377	0.846599
1.19205	0.948553		1.19205	1.00645		1.19205	1.00962
1.39073	0.818535		1.39073	0.915809		1.39073	0.975561
1.5894	0.689688		1.5894	0.783902		1.5894	0.869056
1.78808	0.594557		1.78808	0.727782		1.78808	0.787253
1.98675	0.518284		1.98675	0.686929		1.98675	0.786082
2.18543	0.41348		2.18543	0.599627		2.18543	0.700684
2.3841	0.269398		2.3841	0.402359		2.3841	0.481084
2.58278	0.118494		2.58278	0.184527		2.58278	0.208756
2.78145	0.0385637		2.78145	0.101414		2.78145	0.0889214
2.98013	0.0412644		2.98013	0.0720782		2.98013	0.0740645
3.17881	0.0283765		3.17881	0.0475822		3.17881	0.0357228
3.37748	0.00894842		3.37748	0.0190089		3.37748	0.0170296
3.57616	0.00860931		3.57616	0.0395079		3.57616	0.0293266
3.77483	0.0115373		3.77483	0.0206675		3.77483	0.0108479
3.97351	0.00206858		3.97351	0.0141731		3.97351	0.0282743

## Sheet: Figure 5c
Experimental data			a(Dt)+b(Dt)			b(Dt)				Inset	Experimental data			Simulation curve
Delay time Δt (fs)	ITHz (Dt) (arb. unit)		Delay time Δt (fs)	ITHz (Dt) (arb. unit)		Delay time Δt (fs)	ITHz (Dt) (arb. unit)				Delay time Δt (fs)	ITHz (Dt) (arb. unit)		a|cos(2pDt/b+c)|
-7.85801	10.6572		-7.99091	10.8817		-7.99091	2.31434				-3.92161	11.4645		a=12.3
-7.59391	12.253		-7.96481	10.8872		-7.96481	2.31715				-3.62096	6.63794		b=3.23
-7.32701	10.5394		-7.93871	10.8927		-7.93871	2.31991				-3.31774	0.760008		c=1.61
-7.05761	6.67424		-7.91251	10.8982		-7.91251	2.32263				-3.01196	7.47503
-6.78561	0.807241		-7.88641	10.9036		-7.88641	2.32529				-2.70361	11.4948
-6.51091	5.80226		-7.86021	10.9089		-7.86021	2.32791				-2.3927	11.5415
-6.23361	10.5667		-7.83381	10.9143		-7.83381	2.3305				-2.07923	7.6798
-5.95371	12.9248		-7.80741	10.9195		-7.80741	2.33304				-1.76322	1.11605
-5.67121	11.8409		-7.78101	10.9248		-7.78101	2.33553				-1.44466	6.05701
-5.38611	7.19513		-7.75461	10.9299		-7.75461	2.33798				-1.12356	11.3548
-5.09841	0.862674		-7.72821	10.935		-7.72821	2.34038				-0.79993	12.934
-4.80801	5.6661		-7.70181	10.9401		-7.70181	2.34274				-0.47376	10.0053
-4.51511	10.8212		-7.67541	10.9451		-7.67541	2.34505				-0.14508	3.31572
-4.21967	13.1897		-7.64901	10.9501		-7.64901	2.34732				0.18613	4.91999
-3.92161	11.4645		-7.62261	10.955		-7.62261	2.34954				0.51985	10.9595
-3.62096	6.63794		-7.59621	10.9598		-7.59621	2.35173				0.85607	13.0143
-3.31774	0.760008		-7.56951	10.9647		-7.56951	2.35389				1.1948	10.2363
-3.01196	7.47503		-7.54291	10.9695		-7.54291	2.35601				1.53603	3.72806
-2.70361	11.4948		-7.51621	10.9742		-7.51621	2.35809				1.87974	4.32379
-2.3927	11.5415		-7.48951	10.9789		-7.48951	2.36014				2.22594	10.2079
-2.07923	7.6798		-7.46281	10.9836		-7.46281	2.36214				2.57462	12.311
-1.76322	1.11605		-7.43621	10.9882		-7.43621	2.3641				2.92577	9.12019
-1.44466	6.05701		-7.40951	10.9927		-7.40951	2.36603				3.27939	2.26407
-1.12356	11.3548		-7.38281	10.9973		-7.38281	2.36792				3.63547	6.58543
-0.79993	12.934		-7.35621	11.0017		-7.35621	2.36977				3.994	11.6096
-0.47376	10.0053		-7.32951	11.0061		-7.32951	2.37158
-0.14508	3.31572		-7.30261	11.0106		-7.30261	2.37338
0.18613	4.91999		-7.27571	11.0149		-7.27571	2.37514
0.51985	10.9595		-7.24871	11.0193		-7.24871	2.37688
0.85607	13.0143		-7.22181	11.0236		-7.22181	2.37857
1.1948	10.2363		-7.19491	11.0278		-7.19491	2.38023
1.53603	3.72806		-7.16791	11.032		-7.16791	2.38186
1.87974	4.32379		-7.14101	11.0362		-7.14101	2.38346
2.22594	10.2079		-7.11411	11.0403		-7.11411	2.38502
2.57462	12.311		-7.08711	11.0444		-7.08711	2.38656
2.92577	9.12019		-7.06021	11.0485		-7.06021	2.38806
3.27939	2.26407		-7.03301	11.0525		-7.03301	2.38955
3.63547	6.58543		-7.00581	11.0565		-7.00581	2.39101
3.994	11.6096		-6.97861	11.0605		-6.97861	2.39244
4.35499	11.1248		-6.95141	11.0645		-6.95141	2.39384
4.71841	5.98262		-6.92421	11.0684		-6.92421	2.39522
5.08427	2.50729		-6.89711	11.0722		-6.89711	2.39656
5.45256	9.07064		-6.86991	11.076		-6.86991	2.39788
5.82327	11.9829		-6.84271	11.0798		-6.84271	2.39917
6.1964	9.79199		-6.81551	11.0836		-6.81551	2.40044
6.57194	3.38191		-6.78831	11.0873		-6.78831	2.40168
6.94988	6.68091		-6.76081	11.091		-6.76081	2.40291
7.33022	12.4833		-6.73341	11.0947		-6.73341	2.40411
7.71294	12.436		-6.70591	11.0984		-6.70591	2.40529
8.09805	7.11213		-6.67851	11.102		-6.67851	2.40645
8.48553	2.60359		-6.65101	11.1056		-6.65101	2.40758
8.87539	9.2465		-6.62361	11.1091		-6.62361	2.40869
9.2676	11.4607		-6.59611	11.1126		-6.59611	2.40978
9.66216	7.85153		-6.56861	11.1161		-6.56861	2.41084
10.0591	2.33994		-6.54121	11.1196		-6.54121	2.41188
10.4583	8.83485		-6.51371	11.123		-6.51371	2.41291
10.8599	11.7261		-6.48601	11.1265		-6.48601	2.41392
11.2638	8.5239		-6.45831	11.1299		-6.45831	2.4149
11.67	2.28101		-6.43061	11.1332		-6.43061	2.41587
12.0786	8.08258		-6.40291	11.1366		-6.40291	2.41682
12.4894	11.5464		-6.37521	11.1399		-6.37521	2.41775
12.9025	8.86533		-6.34751	11.1432		-6.34751	2.41866
13.318	3.04891		-6.31971	11.1464		-6.31971	2.41956
13.7357	8.02601		-6.29201	11.1497		-6.29201	2.42043
14.1556	12.2371		-6.26431	11.1529		-6.26431	2.42128
14.5778	10.1748		-6.23661	11.156		-6.23661	2.42212
15.0023	3.34418		-6.20861	11.1592		-6.20861	2.42295
15.4291	7.4031		-6.18071	11.1623		-6.18071	2.42376
15.858	10.9399		-6.15271	11.1655		-6.15271	2.42455
16.2892	7.83418		-6.12471	11.1686		-6.12471	2.42533
16.7227	3.03244		-6.09671	11.1716		-6.09671	2.4261
17.1583	8.5707		-6.06871	11.1747		-6.06871	2.42684
17.5961	10.7809		-6.04081	11.1777		-6.04081	2.42757
18.0362	6.50092		-6.01281	11.1807		-6.01281	2.42828
18.4784	4.00085		-5.98481	11.1837		-5.98481	2.42899
18.9228	9.67794		-5.95681	11.1866		-5.95681	2.42967
19.3694	10.36		-5.92861	11.1895		-5.92861	2.43035
19.8181	5.0131		-5.90041	11.1925		-5.90041	2.43101
20.269	6.20899		-5.87211	11.1954		-5.87211	2.43166
20.722	10.6515		-5.84391	11.1982		-5.84391	2.43229
21.1772	9.24653		-5.81571	11.2011		-5.81571	2.43291
21.6345	3.47413		-5.78741	11.2039		-5.78741	2.43352
22.0939	7.26157		-5.75921	11.2067		-5.75921	2.43412
22.5554	10.1225		-5.73091	11.2095		-5.73091	2.4347
23.0191	6.66432		-5.70271	11.2122		-5.70271	2.43527
23.4848	3.91792		-5.67451	11.215		-5.67451	2.43583
23.9526	8.67407		-5.64601	11.2177		-5.64601	2.43638
24.4224	7.63913		-5.61751	11.2204		-5.61751	2.43692
24.8944	3.20938		-5.58901	11.2231		-5.58901	2.43745
25.3684	7.56055		-5.56051	11.2258		-5.56051	2.43796
25.8444	9.7961		-5.53201	11.2284		-5.53201	2.43847
26.3225	6.33438		-5.50351	11.2311		-5.50351	2.43896
26.8025	4.83422		-5.47501	11.2337		-5.47501	2.43945
27.2846	8.91721		-5.44651	11.2363		-5.44651	2.43992
27.7688	8.47607		-5.41801	11.2388		-5.41801	2.44038
28.2549	3.74198		-5.38951	11.2435		-5.38951	2.44297
28.743	6.91888		-5.36081	11.2518		-5.36081	2.4492
29.233	8.79396		-5.33201	11.26		-5.33201	2.45532
29.7251	5.32135		-5.30331	11.2681		-5.30331	2.46131
30.219	5.0915		-5.27451	11.2761		-5.27451	2.46721
30.715	8.01332		-5.24571	11.2839		-5.24571	2.473
31.2129	5.76229		-5.21701	11.2916		-5.21701	2.47866
31.7127	4.12402		-5.18821	11.2992		-5.18821	2.48422
32.2144	7.77629		-5.15951	11.3067		-5.15951	2.48967
32.718	7.39574		-5.13071	11.3141		-5.13071	2.49502
33.2235	3.97832		-5.10191	11.3213		-5.10191	2.50028
33.7309	7.27924		-5.07301	11.3285		-5.07301	2.50544
34.2402	8.07936		-5.04391	11.3356		-5.04391	2.51055
34.7513	4.2909		-5.01491	11.3426		-5.01491	2.51553
35.2643	5.17885		-4.98591	11.3494		-4.98591	2.52041
35.7791	7.16418		-4.95691	11.3562		-4.95691	2.5252
36.2958	4.72217		-4.92791	11.3628		-4.92791	2.52989
36.8142	4.62605		-4.89881	11.3694		-4.89881	2.5345
37.3345	6.7958		-4.86981	11.3758		-4.86981	2.539
37.8566	5.09664		-4.84081	11.3821		-4.84081	2.54341
38.3805	3.99151		-4.81181	11.3884		-4.81181	2.54773
38.9061	6.45753		-4.78251	11.3946		-4.78251	2.552
39.4336	5.23767		-4.75331	11.4006		-4.75331	2.55618
39.9627	4.51771		-4.72401	11.4066		-4.72401	2.56028
40.4936	7.25981		-4.69471	11.4125		-4.69471	2.56429
41.0263	6.34137		-4.66541	11.4183		-4.66541	2.56822
41.5606	3.3886		-4.63621	11.424		-4.63621	2.57205
42.0967	5.28296		-4.60691	11.4296		-4.60691	2.57582
42.6345	5.20455		-4.57761	11.4352		-4.57761	2.5795
43.1739	3.31538		-4.54831	11.4406		-4.54831	2.58311
43.7151	5.43379		-4.51911	11.4459		-4.51911	2.58663
44.2578	5.33265		-4.48956	11.4512		-4.48956	2.59011
44.8023	3.32152		-4.46002	11.4564		-4.46002	2.59352
45.3483	4.82544		-4.43049	11.4616		-4.43049	2.59685
45.896	4.5511		-4.40095	11.4666		-4.40095	2.60011
46.4454	3.89329		-4.37141	11.4716		-4.37141	2.6033
46.9963	5.95259		-4.34188	11.4765		-4.34188	2.60642
47.5488	5.74354		-4.31234	11.4813		-4.31234	2.60947
48.1029	3.32576		-4.28281	11.486		-4.28281	2.61245
48.6585	4.44413		-4.25327	11.4906		-4.25327	2.61537
49.2157	4.27714		-4.22373	11.4952		-4.22373	2.61822
49.7744	3.27183		-4.19398	11.4997		-4.19398	2.62103
50.3347	4.63846		-4.16418	11.5042		-4.16418	2.62378
50.8965	3.95159		-4.13439	11.5085		-4.13439	2.62647
51.4597	3.09209		-4.10459	11.5129		-4.10459	2.6291
52.0245	3.91278		-4.0748	11.5171		-4.0748	2.63166
52.3075	3.73648		-4.045	11.5213		-4.045	2.63417
52.5908	3.42347		-4.01521	11.5254		-4.01521	2.63662
52.8744	3.41862		-3.98542	11.5294		-3.98542	2.63902
53.1585	4.24268		-3.95562	11.5333		-3.95562	2.64136
53.4429	4.93891		-3.92583	11.5372		-3.92583	2.64364
53.7276	5.09859		-3.89581	11.5411		-3.89581	2.64589
54.0127	4.6364		-3.86576	11.5449		-3.86576	2.64809
54.2982	3.75096		-3.83571	11.5486		-3.83571	2.65024
54.5841	2.93666		-3.80566	11.5523		-3.80566	2.65234
54.8702	3.21472		-3.7756	11.5559		-3.7756	2.65438
55.1568	3.78851		-3.74555	11.5595		-3.74555	2.65638
55.4437	3.90542		-3.7155	11.563		-3.7155	2.65834
55.7309	3.54082		-3.68545	11.5664		-3.68545	2.66024
56.0185	3.10487		-3.6554	11.5698		-3.6554	2.6621
56.3064	3.0025		-3.62534	11.5731		-3.62534	2.66392
56.5947	3.37461		-3.59507	11.5764		-3.59507	2.6657
56.8833	3.656		-3.56476	11.5796		-3.56476	2.66745
57.1723	3.35415		-3.53445	11.5828		-3.53445	2.66915
57.4616	2.77635		-3.50415	11.5859		-3.50415	2.67081
57.7512	2.43477		-3.47384	11.589		-3.47384	2.67243
58.0412	2.58267		-3.44353	11.592		-3.44353	2.67401
58.3315	3.13527		-3.41322	11.595		-3.41322	2.67555
58.6221	3.18654		-3.38291	11.5979		-3.38291	2.67705
58.9131	3.12543		-3.3526	11.6008		-3.3526	2.67852
59.2044	2.98064		-3.32229	11.6036		-3.32229	2.67995
59.496	3.07456		-3.29176	11.6064		-3.29176	2.68135
59.788	3.59663		-3.2612	11.6092		-3.2612	2.68272
60.0802	3.9042		-3.23063	11.6119		-3.23063	2.68406
60.3728	3.82121		-3.20007	11.6145		-3.20007	2.68536
60.6658	3.31034		-3.1695	11.6171		-3.1695	2.68663
60.959	2.66162		-3.13893	11.6197		-3.13893	2.68786
61.2525	2.56926		-3.10837	11.6222		-3.10837	2.68907
61.5464	3.11835		-3.0778	11.6247		-3.0778	2.69024
61.8406	3.35156		-3.04724	11.6271		-3.04724	2.69138
62.1351	3.26902		-3.01667	11.6295		-3.01667	2.6925
62.4299	3.07476		-2.98589	11.6319		-2.98589	2.69359
62.725	2.85007		-2.95506	11.6342		-2.95506	2.69466
63.0204	2.80762		-2.92424	11.6365		-2.92424	2.69569
63.3161	2.86954		-2.89342	11.6388		-2.89342	2.6967
63.6121	2.64555		-2.8626	11.641		-2.8626	2.69768
63.9084	2.28136		-2.83178	11.6431		-2.83178	2.69864
64.2051	2.02913		-2.80095	11.6453		-2.80095	2.69957
64.502	2.10212		-2.77013	11.6473		-2.77013	2.70048
64.7992	2.42768		-2.73931	11.6494		-2.73931	2.70136
65.0967	2.64654		-2.70849	11.6514		-2.70849	2.70221
65.3945	2.59849		-2.67745	11.6534		-2.67745	2.70305
65.6925	2.63826		-2.64637	11.6554		-2.64637	2.70387
65.9909	2.72832		-2.61529	11.6573		-2.61529	2.70466
66.2896	2.94147		-2.58422	11.6592		-2.58422	2.70544
66.5885	3.10733		-2.55314	11.661		-2.55314	2.70619
66.8877	2.84043		-2.52206	11.6629		-2.52206	2.70692
67.1872	2.37577		-2.49098	11.6646		-2.49098	2.70762
67.487	2.05849		-2.4599	11.6664		-2.4599	2.70831
67.787	2.28589		-2.42882	11.6681		-2.42882	2.70898
68.0874	2.73596		-2.39775	11.6698		-2.39775	2.70963
68.388	2.93742		-2.36645	11.6715		-2.36645	2.71026
68.6888	2.86722		-2.33512	11.6731		-2.33512	2.71088
68.99	2.62969		-2.30379	11.6747		-2.30379	2.71148
69.2914	2.46424		-2.27245	11.6763		-2.27245	2.71206
69.593	2.48713		-2.24112	11.6778		-2.24112	2.71262
69.895	2.23526		-2.20979	11.6793		-2.20979	2.71317
70.1972	1.97251		-2.17845	11.6808		-2.17845	2.71369
70.4996	1.55646		-2.14712	11.6822		-2.14712	2.71421
70.8023	1.49875		-2.11579	11.6837		-2.11579	2.7147
71.1053	1.81983		-2.08445	11.6851		-2.08445	2.71518
71.4085	2.042		-2.05291	11.6864		-2.05291	2.71565
71.7119	2.07495		-2.02132	11.6878		-2.02132	2.71611
72.0157	2.07885		-1.98973	11.6891		-1.98973	2.71654
72.3196	2.18227		-1.95814	11.6904		-1.95814	2.71697
72.6238	2.44294		-1.92656	11.6916		-1.92656	2.71738
72.9283	2.52312		-1.89497	11.6929		-1.89497	2.71778
73.2329	2.41687		-1.86338	11.6941		-1.86338	2.71816
73.5379	2.01601		-1.83179	11.6953		-1.83179	2.71853
73.843	1.65869		-1.8002	11.6964		-1.8002	2.71889
74.1484	1.64052		-1.76861	11.7041		-1.76861	2.72578
74.454	2.16551		-1.73681	11.7117		-1.73681	2.73261
74.7599	2.42049		-1.70497	11.7191		-1.70497	2.7393
75.066	2.36574		-1.67313	11.7264		-1.67313	2.74584
75.3723	2.26916		-1.64129	11.7336		-1.64129	2.75224
75.6788	2.13139		-1.60944	11.7405		-1.60944	2.7585
75.9856	2.09862		-1.5776	11.7474		-1.5776	2.76462
76.2926	2.07758		-1.54576	11.754		-1.54576	2.77061
76.5998	1.79913		-1.51392	11.7606		-1.51392	2.77646
76.9072	1.40509		-1.48207	11.7669		-1.48207	2.78218
77.2148	1.18878		-1.45023	11.7732		-1.45023	2.78777
77.5226	1.31034		-1.41818	11.7793		-1.41818	2.79327
77.8307	1.52651		-1.38608	11.7853		-1.38608	2.79865
78.1389	1.48363		-1.35399	11.7912		-1.35399	2.8039
78.4474	1.48582		-1.32189	11.7969		-1.32189	2.80903
78.7561	1.63215		-1.28979	11.8025		-1.28979	2.81404
79.0649	1.83047		-1.2577	11.808		-1.2577	2.81894
79.374	2.07938		-1.2256	11.8133		-1.2256	2.82371
79.6832	2.00725		-1.1935	11.8185		-1.1935	2.82838
79.9927	1.62917		-1.16141	11.8236		-1.16141	2.83293
80.3023	1.37339		-1.12931	11.8285		-1.12931	2.83737
80.6122	1.32187		-1.09701	11.8334		-1.09701	2.84173
80.9222	1.58851		-1.06466	11.8381		-1.06466	2.846
81.2324	1.7818		-1.03231	11.8428		-1.03231	2.85015
81.5428	1.71428		-0.99996	11.8473		-0.99996	2.85421
81.8534	1.696		-0.96761	11.8517		-0.96761	2.85816
82.1641	1.64202		-0.93526	11.8559		-0.93526	2.86202
82.475	1.79369		-0.90291	11.8601		-0.90291	2.86577
82.7861	1.8209		-0.87056	11.8642		-0.87056	2.86944
83.0974	1.61028		-0.83821	11.8681		-0.83821	2.87301
83.4089	1.31875		-0.80586	11.872		-0.80586	2.87649
83.7205	1.07314		-0.7733	11.8758		-0.7733	2.8799
84.0323	1.08054		-0.7407	11.8794		-0.7407	2.88323
84.3442	1.02821		-0.7081	11.883		-0.7081	2.88648
84.6563	1.09402		-0.67549	11.8865		-0.67549	2.88964
84.9686	0.994927		-0.64289	11.8898		-0.64289	2.89271
85.281	1.13943		-0.61029	11.8931		-0.61029	2.89571
85.5935	1.46655		-0.57768	11.8963		-0.57768	2.89862
85.9063	1.68247		-0.54508	11.8994		-0.54508	2.90146
86.2191	1.59512		-0.51248	11.9024		-0.51248	2.90422
86.5321	1.31989		-0.47988	11.9053		-0.47988	2.90691
86.8453	1.11356		-0.44707	11.9082		-0.44707	2.90954
87.1586	1.10742		-0.41421	11.9109		-0.41421	2.91211
87.472	1.2691		-0.38136	11.9136		-0.38136	2.9146
87.7856	1.32666		-0.3485	11.9162		-0.3485	2.91702
88.0993	1.27979		-0.31565	11.9187		-0.31565	2.91938
88.4132	1.16418		-0.28279	11.9211		-0.28279	2.92167
88.7272	1.23499		-0.24994	11.9235		-0.24994	2.9239
89.0413	1.42816		-0.21708	11.9257		-0.21708	2.92606
89.3555	1.53337		-0.18423	11.9279		-0.18423	2.92817
89.6698	1.37703		-0.15137	11.9301		-0.15137	2.93021
89.9843	1.20669		-0.11832	11.9321		-0.11832	2.93221
90.2989	1.04665		-0.08521	11.9341		-0.08521	2.93415
90.6136	0.958574		-0.0521	11.936		-0.0521	2.93604
90.9284	0.812668		-0.019	11.9379		-0.019	2.93786
91.2434	0.626311		0.01411	11.9396		0.01411	2.93964
91.5584	0.570646		0.04722	11.9413		0.04722	2.94136
91.8735	0.869236		0.08032	11.943		0.08032	2.94304
92.1888	1.16469		0.11343	11.9446		0.11343	2.94466
92.5041	1.44814		0.14654	11.9461		0.14654	2.94623
92.8196	1.3364		0.17964	11.9475		0.17964	2.94775
93.1351	1.14676		0.21295	11.9489		0.21295	2.94924
93.4508	1.00219		0.24631	11.9503		0.24631	2.95068
93.7665	0.993365		0.27967	11.9515		0.27967	2.95208
94.0823	0.995427		0.31303	11.9528		0.31303	2.95343
94.3982	0.908479		0.34639	11.9539		0.34639	2.95474
94.7142	0.783766		0.37974	11.955		0.37974	2.95601
95.0302	0.721972		0.4131	11.9561		0.4131	2.95724
95.3464	0.936734		0.44646	11.957		0.44646	2.95842
95.6626	1.18209		0.47982	11.958		0.47982	2.95957
95.9789	1.2068		0.51318	11.9589		0.51318	2.96068
96.2952	1.18271		0.54673	11.9597		0.54673	2.96176
96.6116	1.15363		0.58034	11.9605		0.58034	2.9628
96.9281	0.995573		0.61395	11.9612		0.61395	2.96381
97.2447	0.836815		0.64756	11.9619		0.64756	2.96479
97.5613	0.583598		0.68117	11.9625		0.68117	2.96573
97.8779	0.351142		0.71478	11.9631		0.71478	2.96663
98.1947	0.431055		0.74839	11.9636		0.74839	2.9675
98.5114	0.773479		0.78199	11.9641		0.78199	2.96835
98.8283	0.993917		0.8156	11.9645		0.8156	2.96916
99.1451	1.08661		0.84921	11.9649		0.84921	2.96994
99.462	1.05381		0.88302	11.9653		0.88302	2.97069
99.779	0.908308		0.91688	11.9656		0.91688	2.97142
			0.95074	11.9658		0.95074	2.97212
			0.98459	11.9661		0.98459	2.97279
			1.01845	11.9662		1.01845	2.97344
			1.05231	11.9664		1.05231	2.97406
			1.08617	11.9665		1.08617	2.97465
			1.12003	11.9665		1.12003	2.97522
			1.15389	11.9665		1.15389	2.97576
			1.18775	11.9665		1.18775	2.97629
			1.2218	11.9664		1.2218	2.97679
			1.25591	11.9663		1.25591	2.97726
			1.29002	11.9662		1.29002	2.97772
			1.32413	11.966		1.32413	2.97816
			1.35824	11.9658		1.35824	2.97857
			1.39234	11.9655		1.39234	2.97896
			1.42645	11.9652		1.42645	2.97933
			1.46056	11.9649		1.46056	2.97969
			1.49467	11.9645		1.49467	2.98002
			1.52878	11.9641		1.52878	2.98034
			1.56308	11.9637		1.56308	2.98064
			1.59744	11.9632		1.59744	2.98092
			1.6318	11.9627		1.6318	2.98118
			1.66615	11.9622		1.66615	2.98143
			1.70051	11.9616		1.70051	2.98166
			1.73487	11.961		1.73487	2.98187
			1.76922	11.9604		1.76922	2.98207
			1.80358	11.9605		1.80358	2.98302
			1.83794	11.967		1.83794	2.99039
			1.8723	11.9733		1.8723	2.99759
			1.90685	11.9794		1.90685	3.00465
			1.94145	11.9854		1.94145	3.01155
			1.97606	11.9912		1.97606	3.01827
			2.01066	11.9968		2.01066	3.02483
			2.04527	12.0022		2.04527	3.03122
			2.07988	12.0075		2.07988	3.03744
			2.11448	12.0125		2.11448	3.04351
			2.14909	12.0174		2.14909	3.04942
			2.18369	12.0221		2.18369	3.05517
			2.2183	12.0267		2.2183	3.06077
			2.2531	12.0311		2.2531	3.06626
			2.28795	12.0353		2.28795	3.0716
			2.3228	12.0394		2.3228	3.07681
			2.35766	12.0433		2.35766	3.08187
			2.39251	12.0471		2.39251	3.08679
			2.42736	12.0508		2.42736	3.09158
			2.46222	12.0542		2.46222	3.09623
			2.49707	12.0576		2.49707	3.10076
			2.53192	12.0607		2.53192	3.10516
			2.56678	12.0638		2.56678	3.10943
			2.60182	12.0667		2.60182	3.11361
			2.63692	12.0695		2.63692	3.11767
			2.67202	12.0722		2.67202	3.12162
			2.70712	12.0747		2.70712	3.12545
			2.74222	12.0771		2.74222	3.12916
			2.77732	12.0794		2.77732	3.13277
			2.81243	12.0815		2.81243	3.13627
			2.84753	12.0835		2.84753	3.13967
			2.88263	12.0854		2.88263	3.14296
			2.91773	12.0872		2.91773	3.14615
			2.95302	12.0889		2.95302	3.14926
			2.98836	12.0905		2.98836	3.15228
			3.02371	12.0919		3.02371	3.15521
			3.05906	12.0933		3.05906	3.15804
			3.09441	12.0945		3.09441	3.16079
			3.12975	12.0957		3.12975	3.16344
			3.1651	12.0967		3.1651	3.16601
			3.20045	12.0976		3.20045	3.1685
			3.23579	12.0985		3.23579	3.17091
			3.27114	12.0992		3.27114	3.17323
			3.30668	12.0999		3.30668	3.17549
			3.34227	12.1004		3.34227	3.17768
			3.37786	12.1009		3.37786	3.17979
			3.41346	12.1013		3.41346	3.18183
			3.44905	12.1016		3.44905	3.1838
			3.48464	12.1018		3.48464	3.1857
			3.52024	12.1019		3.52024	3.18753
			3.55583	12.1019		3.55583	3.1893
			3.59142	12.1019		3.59142	3.191
			3.62702	12.1017		3.62702	3.19264
			3.6628	12.1015		3.6628	3.19423
			3.69863	12.1013		3.69863	3.19576
			3.73447	12.1009		3.73447	3.19723
			3.77031	12.1005		3.77031	3.19864
			3.80615	12.1		3.80615	3.2
			3.84199	12.0994		3.84199	3.20131
			3.87783	12.0987		3.87783	3.20256
			3.91367	12.098		3.91367	3.20376
			3.9495	12.0972		3.9495	3.20491
			3.98534	12.0964		3.98534	3.20601
			4.02137	12.0955		4.02137	3.20708
			4.05745	12.0945		4.05745	3.20809
			4.09353	12.0934		4.09353	3.20906
			4.12962	12.0923		4.12962	3.20999
			4.1657	12.0912		4.1657	3.21087
			4.20178	12.0899		4.20178	3.21171
			4.23787	12.0887		4.23787	3.21251
			4.27395	12.0873		4.27395	3.21328
			4.31003	12.0859		4.31003	3.214
			4.34612	12.0845		4.34612	3.21468
			4.38238	12.0829		4.38238	3.21534
			4.41871	12.0814		4.41871	3.21595
			4.45504	12.0798		4.45504	3.21653
			4.49137	12.0781		4.49137	3.21708
			4.52769	12.0764		4.52769	3.2176
			4.56402	12.0746		4.56402	3.21808
			4.60035	12.0728		4.60035	3.21853
			4.63667	12.0709		4.63667	3.21895
			4.673	12.069		4.673	3.21934
			4.70933	12.067		4.70933	3.2197
			4.74584	12.065		4.74584	3.22004
			4.78241	12.0629		4.78241	3.22035
			4.81898	12.0608		4.81898	3.22063
			4.85555	12.0586		4.85555	3.22089
			4.89212	12.0564		4.89212	3.22112
			4.92869	12.0542		4.92869	3.22132
			4.96526	12.0519		4.96526	3.2215
			5.00183	12.0496		5.00183	3.22166
			5.03841	12.0472		5.03841	3.2218
			5.07498	12.0448		5.07498	3.22191
			5.11173	12.0424		5.11173	3.222
			5.14854	12.0399		5.14854	3.22207
			5.18536	12.0373		5.18536	3.22212
			5.22217	12.0348		5.22217	3.22215
			5.25898	12.0321		5.25898	3.22216
			5.2958	12.0295		5.2958	3.22216
			5.33261	12.0268		5.33261	3.22213
			5.36942	12.0241		5.36942	3.22209
			5.40624	12.0226		5.40624	3.22333
			5.44305	12.0275		5.44305	3.23088
			5.48004	12.0321		5.48004	3.23826
			5.5171	12.0365		5.5171	3.24544
			5.55416	12.0407		5.55416	3.25242
			5.59121	12.0447		5.59121	3.2592
			5.62827	12.0485		5.62827	3.26579
			5.66532	12.052		5.66532	3.27219
			5.70238	12.0554		5.70238	3.2784
			5.73943	12.0586		5.73943	3.28443
			5.77649	12.0615		5.77649	3.29028
			5.81355	12.0643		5.81355	3.29596
			5.85078	12.0669		5.85078	3.30149
			5.88808	12.0693		5.88808	3.30687
			5.92537	12.0715		5.92537	3.31208
			5.96267	12.0736		5.96267	3.31712
			5.99997	12.0755		5.99997	3.32201
			6.03727	12.0772		6.03727	3.32675
			6.07456	12.0787		6.07456	3.33134
			6.11186	12.0801		6.11186	3.33577
			6.14916	12.0813		6.14916	3.34007
			6.18646	12.0823		6.18646	3.34423
			6.22393	12.0832		6.22393	3.34826
			6.26147	12.084		6.26147	3.35217
			6.29901	12.0846		6.29901	3.35595
			6.33654	12.085		6.33654	3.3596
			6.37408	12.0854		6.37408	3.36312
			6.41162	12.0855		6.41162	3.36652
			6.44916	12.0856		6.44916	3.3698
			6.4867	12.0855		6.4867	3.37297
			6.52423	12.0852		6.52423	3.37602
			6.56177	12.0849		6.56177	3.37896
			6.59949	12.0844		6.59949	3.38181
			6.63726	12.0838		6.63726	3.38455
			6.67504	12.083		6.67504	3.38719
			6.71282	12.0822		6.71282	3.38973
			6.7506	12.0812		6.7506	3.39218
			6.78838	12.0801		6.78838	3.39453
			6.82616	12.0789		6.82616	3.39678
			6.86393	12.0776		6.86393	3.39895
			6.90171	12.0762		6.90171	3.40102
			6.93949	12.0747		6.93949	3.40301
			6.97744	12.0731		6.97744	3.40493
			7.01546	12.0714		7.01546	3.40677
			7.05348	12.0696		7.05348	3.40853
			7.0915	12.0677		7.0915	3.41021
			7.12951	12.0657		7.12951	3.41181
			7.16753	12.0636		7.16753	3.41334
			7.20555	12.0614		7.20555	3.4148
			7.24357	12.0591		7.24357	3.41619
			7.28159	12.0567		7.28159	3.41751
			7.3196	12.0543		7.3196	3.41877
			7.35779	12.0518		7.35779	3.41997
			7.39605	12.0491		7.39605	3.4211
			7.43431	12.0464		7.43431	3.42218
			7.47256	12.0437		7.47256	3.4232
			7.51082	12.0408		7.51082	3.42416
			7.54908	12.0379		7.54908	3.42506
			7.58733	12.0349		7.58733	3.42591
			7.62559	12.0318		7.62559	3.42671
			7.66385	12.0287		7.66385	3.42745
			7.7021	12.0255		7.7021	3.42815
			7.74053	12.0222		7.74053	3.4288
			7.77903	12.0188		7.77903	3.4294
			7.81752	12.0154		7.81752	3.42995
			7.85601	12.0119		7.85601	3.43047
			7.89451	12.0084		7.89451	3.43093
			7.933	12.0048		7.933	3.43136
			7.9715	12.0011		7.9715	3.43175
			8.00999	11.9974		8.00999	3.43209
			8.04849	11.9936		8.04849	3.4324
			8.08698	11.9898		8.08698	3.43267
			8.12565	11.9859		8.12565	3.4329
			8.16438	11.9819		8.16438	3.4331
			8.20311	11.9779		8.20311	3.43326
			8.24184	11.9738		8.24184	3.43339
			8.28058	11.9697		8.28058	3.43348
			8.31931	11.9655		8.31931	3.43355
			8.35804	11.9613		8.35804	3.43358
			8.39677	11.957		8.39677	3.43359
			8.4355	11.9527		8.4355	3.43356
			8.47424	11.9484		8.47424	3.43351
			8.51314	11.944		8.51314	3.43343
			8.55211	11.9395		8.55211	3.43332
			8.59107	11.935		8.59107	3.43318
			8.63004	11.9304		8.63004	3.43302
			8.66901	11.9258		8.66901	3.43284
			8.70798	11.9211		8.70798	3.43263
			8.74695	11.9165		8.74695	3.4324
			8.78592	11.9117		8.78592	3.43214
			8.82489	11.907		8.82489	3.43187
			8.86386	11.9022		8.86386	3.43157
			8.90299	11.8973		8.90299	3.43125
			8.9422	11.8924		8.9422	3.43091
			8.9814	11.8875		8.9814	3.43056
			9.02061	11.8867		9.02061	3.43436
			9.05981	11.8894		9.05981	3.44176
			9.09902	11.892		9.09902	3.44892
			9.13822	11.8942		9.13822	3.45586
			9.17743	11.8963		9.17743	3.46259
			9.21663	11.8981		9.21663	3.46909
			9.25584	11.8997		9.25584	3.47539
			9.29521	11.9011		9.29521	3.4815
			9.33465	11.9022		9.33465	3.48743
			9.37409	11.9031		9.37409	3.49315
			9.41353	11.9039		9.41353	3.49868
			9.45297	11.9044		9.45297	3.50402
			9.49241	11.9047		9.49241	3.50917
			9.53185	11.9048		9.53185	3.51415
			9.57129	11.9047		9.57129	3.51895
			9.61073	11.9045		9.61073	3.52357
			9.65017	11.904		9.65017	3.52803
			9.68977	11.9034		9.68977	3.53235
			9.72945	11.9026		9.72945	3.53651
			9.76912	11.9016		9.76912	3.54051
			9.80879	11.9004		9.80879	3.54436
			9.84847	11.8991		9.84847	3.54806
			9.88814	11.8976		9.88814	3.55162
			9.92782	11.896		9.92782	3.55504
			9.96749	11.8942		9.96749	3.55831
			10.0072	11.8922		10.0072	3.56146
			10.0468	11.8901		10.0468	3.56447
			10.0867	11.8879		10.0867	3.56737
			10.1266	11.8855		10.1266	3.57015
			10.1665	11.8829		10.1665	3.57281
			10.2064	11.8803		10.2064	3.57535
			10.2463	11.8775		10.2463	3.57778
			10.2862	11.8745		10.2862	3.58009
			10.3261	11.8715		10.3261	3.5823
			10.366	11.8683		10.366	3.5844
			10.406	11.865		10.406	3.5864
			10.4459	11.8616		10.4459	3.5883
			10.4859	11.858		10.4859	3.59011
			10.5261	11.8544		10.5261	3.59183
			10.5662	11.8506		10.5662	3.59346
			10.6063	11.8467		10.6063	3.595
			10.6465	11.8428		10.6465	3.59645
			10.6866	11.8387		10.6866	3.59782
			10.7268	11.8345		10.7268	3.5991
			10.7669	11.8302		10.7669	3.60031
			10.8071	11.8258		10.8071	3.60144
			10.8472	11.8214		10.8472	3.60249
			10.8875	11.8168		10.8875	3.60348
			10.9279	11.8122		10.9279	3.60439
			10.9683	11.8074		10.9683	3.60524
			11.0086	11.8026		11.0086	3.60602
			11.049	11.7977		11.049	3.60673
			11.0894	11.7927		11.0894	3.60739
			11.1297	11.7876		11.1297	3.60798
			11.1701	11.7824		11.1701	3.60851
			11.2105	11.7772		11.2105	3.60898
			11.2509	11.7719		11.2509	3.6094
			11.2914	11.7665		11.2914	3.60977
			11.332	11.7611		11.332	3.61008
			11.3726	11.7555		11.3726	3.61035
			11.4132	11.7499		11.4132	3.61056
			11.4538	11.7443		11.4538	3.61072
			11.4944	11.7385		11.4944	3.61084
			11.535	11.7328		11.535	3.61092
			11.5756	11.7269		11.5756	3.61095
			11.6162	11.721		11.6162	3.61093
			11.6569	11.715		11.6569	3.61088
			11.6976	11.709		11.6976	3.61078
			11.7385	11.7029		11.7385	3.61065
			11.7793	11.6967		11.7793	3.61048
			11.8201	11.6905		11.8201	3.61027
			11.861	11.6842		11.861	3.61003
			11.9018	11.6779		11.9018	3.60975
			11.9426	11.6715		11.9426	3.60944
			11.9835	11.6651		11.9835	3.6091
			12.0243	11.6587		12.0243	3.60872
			12.0651	11.6521		12.0651	3.60832
			12.1061	11.6456		12.1061	3.60789
			12.1472	11.6389		12.1472	3.60742
			12.1883	11.6322		12.1883	3.60693
			12.2293	11.6255		12.2293	3.60641
			12.2704	11.6187		12.2704	3.60587
			12.3115	11.6119		12.3115	3.6053
			12.3525	11.6051		12.3525	3.6047
			12.3936	11.5982		12.3936	3.60408
			12.4347	11.5913		12.4347	3.60344
			12.4757	11.5843		12.4757	3.60278
			12.517	11.5773		12.517	3.60209
			12.5582	11.5702		12.5582	3.60139
			12.5995	11.5631		12.5995	3.60066
			12.6408	11.5638		12.6408	3.60773
			12.6821	11.5643		12.6821	3.61465
			12.7234	11.5645		12.7234	3.62133
			12.7647	11.5645		12.7647	3.62776
			12.806	11.5642		12.806	3.63397
			12.8473	11.5637		12.8473	3.63995
			12.8886	11.563		12.8886	3.6457
			12.9301	11.562		12.9301	3.65126
			12.9716	11.5608		12.9716	3.65662
			13.0131	11.5594		13.0131	3.66177
			13.0546	11.5577		13.0546	3.66672
			13.0962	11.5559		13.0962	3.67148
			13.1377	11.5538		13.1377	3.67604
			13.1792	11.5516		13.1792	3.68041
			13.2207	11.5491		13.2207	3.6846
			13.2622	11.5464		13.2622	3.68862
			13.3038	11.5436		13.3038	3.69246
			13.3454	11.5406		13.3454	3.69615
			13.3872	11.5373		13.3872	3.69968
			13.429	11.5339		13.429	3.70306
			13.4707	11.5304		13.4707	3.70627
			13.5125	11.5266		13.5125	3.70934
			13.5542	11.5227		13.5542	3.71226
			13.596	11.5187		13.596	3.71503
			13.6377	11.5145		13.6377	3.71767
			13.6795	11.5101		13.6795	3.72017
			13.7212	11.5056		13.7212	3.72255
			13.7631	11.501		13.7631	3.7248
			13.8051	11.4962		13.8051	3.72693
			13.8471	11.4912		13.8471	3.72894
			13.8891	11.4861		13.8891	3.73084
			13.931	11.4809		13.931	3.73262
			13.973	11.4756		13.973	3.73429
			14.015	11.4702		14.015	3.73585
			14.057	11.4646		14.057	3.73732
			14.0989	11.4589		14.0989	3.73868
			14.1409	11.4531		14.1409	3.73994
			14.1831	11.4472		14.1831	3.74111
			14.2253	11.4411		14.2253	3.74219
			14.2675	11.435		14.2675	3.74318
			14.3097	11.4287		14.3097	3.74409
			14.3519	11.4224		14.3519	3.74491
			14.3941	11.416		14.3941	3.74565
			14.4363	11.4094		14.4363	3.74631
			14.4785	11.4028		14.4785	3.74689
			14.5207	11.3961		14.5207	3.7474
			14.5629	11.3893		14.5629	3.74784
			14.6053	11.3824		14.6053	3.74821
			14.6477	11.3753		14.6477	3.74851
			14.6901	11.3683		14.6901	3.74875
			14.7325	11.3611		14.7325	3.74892
			14.775	11.3539		14.775	3.74904
			14.8174	11.3466		14.8174	3.74909
			14.8598	11.3392		14.8598	3.74908
			14.9023	11.3317		14.9023	3.74902
			14.9447	11.3242		14.9447	3.74891
			14.9871	11.3166		14.9871	3.74874
			15.0297	11.3089		15.0297	3.74852
			15.0724	11.3012		15.0724	3.74825
			15.115	11.2934		15.115	3.74794
			15.1577	11.2855		15.1577	3.74758
			15.2003	11.2776		15.2003	3.74717
			15.243	11.2696		15.243	3.74672
			15.2856	11.2615		15.2856	3.74623
			15.3283	11.2534		15.3283	3.7457
			15.3709	11.2453		15.3709	3.74513
			15.4136	11.2371		15.4136	3.74452
			15.4564	11.2288		15.4564	3.74388
			15.4993	11.2204		15.4993	3.74319
			15.5422	11.212		15.5422	3.74248
			15.585	11.2036		15.585	3.74173
			15.6279	11.1951		15.6279	3.74095
			15.6708	11.1866		15.6708	3.74013
			15.7137	11.178		15.7137	3.73929
			15.7566	11.1694		15.7566	3.73842
			15.7994	11.1608		15.7994	3.73752
			15.8423	11.1521		15.8423	3.73659
			15.8853	11.1433		15.8853	3.73564
			15.9284	11.1345		15.9284	3.73466
			15.9715	11.1256		15.9715	3.73365
			16.0146	11.1167		16.0146	3.73262
			16.0577	11.1078		16.0577	3.73156
			16.1008	11.0989		16.1008	3.73049
			16.1439	11.0899		16.1439	3.72939
			16.187	11.0808		16.187	3.72827
			16.2302	11.0772		16.2302	3.73255
			16.2733	11.0756		16.2733	3.73892
			16.3165	11.0738		16.3165	3.74505
			16.3598	11.0717		16.3598	3.75095
			16.4031	11.0693		16.4031	3.7566
			16.4465	11.0667		16.4465	3.76203
			16.4898	11.0639		16.4898	3.76722
			16.5331	11.0608		16.5331	3.77219
			16.5764	11.0575		16.5764	3.77693
			16.6198	11.0539		16.6198	3.78148
			16.6631	11.0502		16.6631	3.78581
			16.7064	11.0462		16.7064	3.78994
			16.7499	11.042		16.7499	3.79389
			16.7934	11.0376		16.7934	3.79765
			16.837	11.033		16.837	3.80124
			16.8805	11.0282		16.8805	3.80463
			16.9241	11.0233		16.9241	3.80786
			16.9676	11.0181		16.9676	3.81091
			17.0111	11.0128		17.0111	3.81379
			17.0547	11.0073		17.0547	3.81652
			17.0982	11.0016		17.0982	3.81909
			17.1418	10.9957		17.1418	3.82152
			17.1855	10.9897		17.1855	3.8238
			17.2292	10.9836		17.2292	3.82594
			17.273	10.9772		17.273	3.82794
			17.3168	10.9707		17.3168	3.82981
			17.3605	10.9641		17.3605	3.83155
			17.4043	10.9574		17.4043	3.83316
			17.4481	10.9505		17.4481	3.83465
			17.4918	10.9435		17.4918	3.83602
			17.5356	10.9363		17.5356	3.83728
			17.5793	10.9291		17.5793	3.83842
			17.6233	10.9216		17.6233	3.83946
			17.6672	10.9141		17.6672	3.8404
			17.7112	10.9064		17.7112	3.84123
			17.7552	10.8987		17.7552	3.84197
			17.7992	10.8908		17.7992	3.84261
			17.8432	10.8828		17.8432	3.84316
			17.8872	10.8748		17.8872	3.84362
			17.9311	10.8666		17.9311	3.84399
			17.9751	10.8583		17.9751	3.84428
			18.0191	10.85		18.0191	3.84449
			18.0632	10.8415		18.0632	3.84462
			18.1074	10.8329		18.1074	3.84468
			18.1516	10.8243		18.1516	3.84466
			18.1958	10.8156		18.1958	3.84457
			18.2401	10.8067		18.2401	3.84442
			18.2843	10.7978		18.2843	3.84419
			18.3285	10.7889		18.3285	3.8439
			18.3727	10.7798		18.3727	3.84356
			18.4169	10.7707		18.4169	3.84315
			18.4611	10.7615		18.4611	3.84268
			18.5054	10.7523		18.5054	3.84216
			18.5498	10.7429		18.5498	3.84158
			18.5943	10.7335		18.5943	3.84094
			18.6387	10.724		18.6387	3.84026
			18.6831	10.7145		18.6831	3.83953
			18.7275	10.7049		18.7275	3.83875
			18.7719	10.6953		18.7719	3.83793
			18.8164	10.6856		18.8164	3.83706
			18.8608	10.6758		18.8608	3.83615
			18.9052	10.666		18.9052	3.8352
			18.9498	10.6562		18.9498	3.8342
			18.9944	10.6462		18.9944	3.83317
			19.039	10.6362		19.039	3.8321
			19.0837	10.6262		19.0837	3.831
			19.1283	10.6161		19.1283	3.82986
			19.173	10.606		19.173	3.82868
			19.2176	10.5958		19.2176	3.82748
			19.2622	10.5856		19.2622	3.82624
			19.3069	10.5754		19.3069	3.82497
			19.3515	10.5651		19.3515	3.82368
			19.3963	10.5548		19.3963	3.82235
			19.4411	10.5444		19.4411	3.821
			19.486	10.5339		19.486	3.81962
			19.5308	10.5235		19.5308	3.81821
			19.5757	10.513		19.5757	3.81678
			19.6205	10.5025		19.6205	3.81533
			19.6654	10.4919		19.6654	3.81385
			19.7103	10.4813		19.7103	3.81235
			19.7551	10.4707		19.7551	3.81084
			19.8	10.46		19.8	3.8093
			19.845	10.4566		19.845	3.81507
			19.89	10.453		19.89	3.82058
			19.9351	10.4491		19.9351	3.82585
			19.9802	10.4449		19.9802	3.83088
			20.0252	10.4405		20.0252	3.83565
			20.0703	10.4358		20.0703	3.8402
			20.1154	10.431		20.1154	3.84453
			20.1604	10.4258		20.1604	3.84862
			20.2055	10.4205		20.2055	3.85251
			20.2506	10.4149		20.2506	3.8562
			20.2958	10.4092		20.2958	3.85968
			20.3411	10.4032		20.3411	3.86298
			20.3864	10.397		20.3864	3.86609
			20.4316	10.3906		20.4316	3.869
			20.4769	10.384		20.4769	3.87174
			20.5222	10.3773		20.5222	3.87431
			20.5675	10.3703		20.5675	3.87671
			20.6128	10.3632		20.6128	3.87894
			20.6581	10.3559		20.6581	3.88101
			20.7033	10.3485		20.7033	3.88293
			20.7488	10.3409		20.7488	3.8847
			20.7943	10.3331		20.7943	3.88633
			20.8397	10.3252		20.8397	3.88782
			20.8852	10.3171		20.8852	3.88918
			20.9307	10.3089		20.9307	3.8904
			20.9762	10.3006		20.9762	3.89149
			21.0217	10.2921		21.0217	3.89247
			21.0672	10.2835		21.0672	3.89332
			21.1127	10.2748		21.1127	3.89406
			21.1582	10.266		21.1582	3.89468
			21.2039	10.257		21.2039	3.8952
			21.2496	10.2479		21.2496	3.89561
			21.2953	10.2387		21.2953	3.89593
			21.341	10.2293		21.341	3.89614
			21.3867	10.2199		21.3867	3.89626
			21.4324	10.2104		21.4324	3.89629
			21.4781	10.2008		21.4781	3.89623
			21.5238	10.1911		21.5238	3.89609
			21.5695	10.1813		21.5695	3.89586
			21.6153	10.1714		21.6153	3.89555
			21.6611	10.1615		21.6611	3.89517
			21.707	10.1514		21.707	3.89471
			21.7529	10.1412		21.7529	3.89418
			21.7989	10.131		21.7989	3.89358
			21.8448	10.1207		21.8448	3.89291
			21.8907	10.1103		21.8907	3.89218
			21.9366	10.0999		21.9366	3.89138
			21.9825	10.0894		21.9825	3.89053
			22.0285	10.0788		22.0285	3.88962
			22.0744	10.0682		22.0744	3.88865
			22.1204	10.0574		22.1204	3.88762
			22.1666	10.0466		22.1666	3.88655
			22.2127	10.0358		22.2127	3.88542
			22.2588	10.0249		22.2588	3.88424
			22.305	10.0139		22.305	3.88302
			22.3511	10.0029		22.3511	3.88175
			22.3972	9.99187		22.3972	3.88044
			22.4434	9.98076		22.4434	3.87908
			22.4895	9.96962		22.4895	3.87769
			22.5356	9.95844		22.5356	3.87626
			22.5819	9.94717		22.5819	3.87479
			22.6282	9.93586		22.6282	3.87328
			22.6746	9.92449		22.6746	3.87173
			22.7209	9.9131		22.7209	3.87015
			22.7673	9.90165		22.7673	3.86854
			22.8136	9.8902		22.8136	3.8669
			22.8599	9.87871		22.8599	3.86523
			22.9063	9.86716		22.9063	3.86352
			22.9526	9.8556		22.9526	3.8618
			22.999	9.84399		22.999	3.86004
			23.0454	9.83236		23.0454	3.85826
			23.092	9.82064		23.092	3.85645
			23.1385	9.80892		23.1385	3.85461
			23.1851	9.79715		23.1851	3.85275
			23.2316	9.78538		23.2316	3.85087
			23.2782	9.77356		23.2782	3.84897
			23.3248	9.76172		23.3248	3.84705
			23.3713	9.74988		23.3713	3.84511
			23.4179	9.74063		23.4179	3.84578
			23.4644	9.73544		23.4644	3.8505
			23.5111	9.72997		23.5111	3.85499
			23.5578	9.72426		23.5578	3.85923
			23.6046	9.71829		23.6046	3.86325
			23.6514	9.7121		23.6514	3.86703
			23.6981	9.70568		23.6981	3.87058
			23.7449	9.69904		23.7449	3.87393
			23.7916	9.6922		23.7916	3.87705
			23.8384	9.68513		23.8384	3.87998
			23.8852	9.67787		23.8852	3.88271
			23.9319	9.67043		23.9319	3.88525
			23.9788	9.66276		23.9788	3.88761
			24.0258	9.6549		24.0258	3.88979
			24.0727	9.64688		24.0727	3.89179
			24.1197	9.63867		24.1197	3.89363
			24.1667	9.63029		24.1667	3.8953
			24.2136	9.62177		24.2136	3.89682
			24.2606	9.61307		24.2606	3.89818
			24.3076	9.60423		24.3076	3.89939
			24.3545	9.59526		24.3545	3.90045
			24.4015	9.58613		24.4015	3.90138
			24.4486	9.57684		24.4486	3.90218
			24.4958	9.5674		24.4958	3.90285
			24.5429	9.55786		24.5429	3.90339
			24.5901	9.54817		24.5901	3.90381
			24.6373	9.53836		24.6373	3.90411
			24.6845	9.52844		24.6845	3.9043
			24.7316	9.51843		24.7316	3.90438
			24.7788	9.50829		24.7788	3.90436
			24.826	9.49804		24.826	3.90423
			24.8731	9.48772		24.8731	3.904
			24.9204	9.47726		24.9204	3.90368
			24.9678	9.46669		24.9678	3.90327
			25.0152	9.45603		25.0152	3.90277
			25.0626	9.44528		25.0626	3.90218
			25.1099	9.43446		25.1099	3.90151
			25.1573	9.42355		25.1573	3.90076
			25.2047	9.41256		25.2047	3.89993
			25.2521	9.4015		25.2521	3.89903
			25.2995	9.39036		25.2995	3.89806
			25.3468	9.37918		25.3468	3.89702
			25.3943	9.36788		25.3943	3.89591
			25.4419	9.3565		25.4419	3.89473
			25.4895	9.34506		25.4895	3.8935
			25.5371	9.33356		25.5371	3.8922
			25.5847	9.322		25.5847	3.89085
			25.6322	9.31041		25.6322	3.88945
			25.6798	9.29874		25.6798	3.88799
			25.7274	9.28703		25.7274	3.88648
			25.775	9.27526		25.775	3.88492
			25.8226	9.26345		25.8226	3.88331
			25.8703	9.25157		25.8703	3.88166
			25.9181	9.23962		25.9181	3.87996
			25.9658	9.22766		25.9658	3.87822
			26.0136	9.21563		26.0136	3.87644
			26.0614	9.20356		26.0614	3.87462
			26.1092	9.19146		26.1092	3.87276
			26.157	9.17932		26.157	3.87086
			26.2048	9.16715		26.2048	3.86894
			26.2526	9.15495		26.2526	3.86697
			26.3004	9.14272		26.3004	3.86498
			26.3482	9.13046		26.3482	3.86296
			26.3962	9.11812		26.3962	3.8609
			26.4442	9.10575		26.4442	3.85881
			26.4922	9.09336		26.4922	3.85669
			26.5402	9.08094		26.5402	3.85455
			26.5882	9.0685		26.5882	3.85239
			26.6362	9.05604		26.6362	3.8502
			26.6842	9.04355		26.6842	3.84798
			26.7322	9.03105		26.7322	3.84575
			26.7801	9.01855		26.7801	3.8435
			26.8282	9.00599		26.8282	3.84122
			26.8764	8.99338		26.8764	3.83891
			26.9246	8.98075		26.9246	3.83659
			26.9728	8.96811		26.9728	3.83425
			27.021	8.95817		27.021	3.8346
			27.0692	8.95156		27.0692	3.8383
			27.1174	8.94473		27.1174	3.84176
			27.1656	8.93767		27.1656	3.84499
			27.2138	8.93038		27.2138	3.84799
			27.262	8.92289		27.262	3.85078
			27.3103	8.91517		27.3103	3.85337
			27.3586	8.90725		27.3586	3.85575
			27.407	8.89912		27.407	3.85794
			27.4554	8.8908		27.4554	3.85994
			27.5038	8.8823		27.5038	3.86176
			27.5522	8.87362		27.5522	3.86339
			27.6006	8.86477		27.6006	3.86485
			27.649	8.85576		27.649	3.86615
			27.6974	8.84659		27.6974	3.86728
			27.7458	8.83727		27.7458	3.86826
			27.7943	8.82778		27.7943	3.86909
			27.8429	8.81813		27.8429	3.86977
			27.8914	8.80836		27.8914	3.87031
			27.94	8.79844		27.94	3.87072
			27.9886	8.78839		27.9886	3.87099
			28.0372	8.77821		28.0372	3.87114
			28.0858	8.76792		28.0858	3.87116
			28.1344	8.75751		28.1344	3.87107
			28.183	8.747		28.183	3.87086
			28.2316	8.73637		28.2316	3.87054
			28.2803	8.72563		28.2803	3.87011
			28.3291	8.71476		28.3291	3.86959
			28.3779	8.7038		28.3779	3.86896
			28.4266	8.69276		28.4266	3.86824
			28.4754	8.68162		28.4754	3.86742
			28.5242	8.6704		28.5242	3.86652
			28.573	8.65909		28.573	3.86553
			28.6218	8.64771		28.6218	3.86446
			28.6706	8.63626		28.6706	3.86331
			28.7194	8.62473		28.7194	3.86209
			28.7683	8.61311		28.7683	3.86079
			28.8173	8.6014		28.8173	3.85942
			28.8662	8.58966		28.8662	3.85798
			28.9152	8.57782		28.9152	3.85647
			28.9642	8.56594		28.9642	3.85491
			29.0132	8.55399		29.0132	3.85328
			29.0622	8.542		29.0622	3.85159
			29.1112	8.52995		29.1112	3.84985
			29.1602	8.51786		29.1602	3.84806
			29.2091	8.50574		29.2091	3.84621
			29.2582	8.49353		29.2582	3.84432
			29.3074	8.48126		29.3074	3.84237
			29.3566	8.46894		29.3566	3.84037
			29.4058	8.45659		29.4058	3.83833
			29.455	8.4442		29.455	3.83625
			29.5041	8.4318		29.5041	3.83413
			29.5533	8.41935		29.5533	3.83198
			29.6025	8.40686		29.6025	3.82978
			29.6517	8.39434		29.6517	3.82755
			29.7009	8.3818		29.7009	3.82528
			29.7502	8.3692		29.7502	3.82298
			29.7995	8.35658		29.7995	3.82064
			29.8489	8.34391		29.8489	3.81828
			29.8983	8.33122		29.8983	3.81588
			29.9477	8.31851		29.9477	3.81345
			29.9971	8.30577		29.9971	3.811
			30.0464	8.29305		30.0464	3.80853
			30.0958	8.28028		30.0958	3.80603
			30.1452	8.26749		30.1452	3.8035
			30.1946	8.25469		30.1946	3.80096
			30.244	8.24187		30.244	3.79839
			30.2936	8.22899		30.2936	3.79579
			30.3432	8.2161		30.3432	3.79318
			30.3928	8.2032		30.3928	3.79054
			30.4423	8.19031		30.4423	3.78789
			30.4919	8.17738		30.4919	3.78522
			30.5415	8.16445		30.5415	3.78254
			30.5911	8.15151		30.5911	3.77984
			30.6406	8.14307		30.6406	3.78161
			30.6902	8.1354		30.6902	3.78417
			30.7399	8.12751		30.7399	3.78651
			30.7896	8.11942		30.7896	3.78865
			30.8394	8.11111		30.8394	3.79059
			30.8892	8.10262		30.8892	3.79233
			30.9389	8.09396		30.9389	3.79388
			30.9887	8.08511		30.9887	3.79525
			31.0385	8.07608		31.0385	3.79644
			31.0882	8.06692		31.0882	3.79746
			31.138	8.05757		31.138	3.79831
			31.1878	8.04808		31.1878	3.799
			31.2376	8.03844		31.2376	3.79954
			31.2876	8.02862		31.2876	3.79994
			31.3375	8.01868		31.3375	3.80018
			31.3875	8.00859		31.3875	3.80029
			31.4375	7.99838		31.4375	3.80026
			31.4874	7.98806		31.4874	3.80011
			31.5374	7.97761		31.5374	3.79983
			31.5873	7.96707		31.5873	3.79943
			31.6373	7.9564		31.6373	3.79891
			31.6873	7.94562		31.6873	3.79828
			31.7373	7.93475		31.7373	3.79755
			31.7875	7.92374		31.7875	3.7967
			31.8376	7.91266		31.8376	3.79576
			31.8878	7.90148		31.8878	3.79472
			31.9379	7.89023		31.9379	3.79359
			31.9881	7.87888		31.9881	3.79237
			32.0382	7.86747		32.0382	3.79107
			32.0884	7.85597		32.0884	3.78968
			32.1385	7.84442		32.1385	3.78822
			32.1887	7.83279		32.1887	3.78668
			32.2389	7.82109		32.2389	3.78506
			32.2892	7.8093		32.2892	3.78338
			32.3396	7.79744		32.3396	3.78162
			32.3899	7.78554		32.3899	3.7798
			32.4403	7.77357		32.4403	3.77791
			32.4906	7.76157		32.4906	3.77597
			32.541	7.7495		32.541	3.77396
			32.5913	7.73741		32.5913	3.77191
			32.6416	7.72527		32.6416	3.7698
			32.692	7.71308		32.692	3.76764
			32.7424	7.70084		32.7424	3.76543
			32.7929	7.68854		32.7929	3.76317
			32.8435	7.67619		32.8435	3.76086
			32.894	7.66382		32.894	3.75851
			32.9445	7.65143		32.9445	3.75612
			32.9951	7.63898		32.9951	3.75369
			33.0456	7.62653		33.0456	3.75123
			33.0961	7.61405		33.0961	3.74873
			33.1466	7.60155		33.1466	3.74619
			33.1972	7.58901		33.1972	3.74362
			33.2478	7.57644		33.2478	3.74101
			33.2985	7.56383		33.2985	3.73837
			33.3492	7.5512		33.3492	3.7357
			33.4	7.53853		33.4	3.733
			33.4507	7.52587		33.4507	3.73028
			33.5014	7.51319		33.5014	3.72753
			33.5521	7.5005		33.5521	3.72476
			33.6028	7.4878		33.6028	3.72197
			33.6535	7.47509		33.6535	3.71915
			33.7043	7.46234		33.7043	3.71631
			33.7551	7.44959		33.7551	3.71345
			33.806	7.4368		33.806	3.71056
			33.8569	7.42401		33.8569	3.70766
			33.9078	7.41121		33.9078	3.70473
			33.9587	7.3984		33.9587	3.70179
			34.0096	7.38559		34.0096	3.69884
			34.0605	7.37278		34.0605	3.69587
			34.1114	7.35997		34.1114	3.69289
			34.1623	7.34715		34.1623	3.68989
			34.2132	7.33557		34.2132	3.68812
			34.2642	7.32741		34.2642	3.68978
			34.3153	7.31905		34.3153	3.69124
			34.3664	7.31051		34.3664	3.69251
			34.4175	7.30179		34.4175	3.69359
			34.4686	7.29291		34.4686	3.6945
			34.5197	7.28387		34.5197	3.69523
			34.5708	7.27467		34.5708	3.69579
			34.6219	7.26532		34.6219	3.6962
			34.673	7.25583		34.673	3.69645
			34.724	7.24623		34.724	3.69655
			34.7752	7.23645		34.7752	3.6965
			34.8265	7.22653		34.8265	3.69632
			34.8778	7.21648		34.8778	3.696
			34.9291	7.20632		34.9291	3.69555
			34.9803	7.19606		34.9803	3.69498
			35.0316	7.18568		35.0316	3.69429
			35.0829	7.1752		35.0829	3.69348
			35.1342	7.16462		35.1342	3.69256
			35.1854	7.15396		35.1854	3.69154
			35.2367	7.14319		35.2367	3.69041
			35.2881	7.13232		35.2881	3.68918
			35.3395	7.12136		35.3395	3.68785
			35.391	7.11031		35.391	3.68644
			35.4425	7.09918		35.4425	3.68493
			35.4939	7.088		35.4939	3.68334
			35.5454	7.07673		35.5454	3.68167
			35.5969	7.06539		35.5969	3.67992
			35.6483	7.05402		35.6483	3.67809
			35.6998	7.04256		35.6998	3.6762
			35.7512	7.03107		35.7512	3.67424
			35.8028	7.01949		35.8028	3.6722
			35.8544	7.00785		35.8544	3.6701
			35.9061	6.99615		35.9061	3.66794
			35.9577	6.98442		35.9577	3.66572
			36.0094	6.97263		36.0094	3.66344
			36.061	6.96082		36.061	3.66112
			36.1126	6.94898		36.1126	3.65874
			36.1643	6.93707		36.1643	3.65631
			36.2159	6.92516		36.2159	3.65383
			36.2676	6.91319		36.2676	3.65131
			36.3193	6.90119		36.3193	3.64874
			36.3711	6.88914		36.3711	3.64613
			36.423	6.87705		36.423	3.64348
			36.4748	6.86495		36.4748	3.64079
			36.5266	6.85283		36.5266	3.63806
			36.5784	6.84069		36.5784	3.6353
			36.6303	6.82851		36.6303	3.6325
			36.6821	6.81634		36.6821	3.62968
			36.7339	6.80415		36.7339	3.62683
			36.7857	6.79194		36.7857	3.62395
			36.8377	6.77968		36.8377	3.62103
			36.8897	6.7674		36.8897	3.61808
			36.9417	6.75512		36.9417	3.61511
			36.9937	6.74282		36.9937	3.61212
			37.0457	6.73052		37.0457	3.6091
			37.0977	6.71821		37.0977	3.60606
			37.1497	6.70589		37.1497	3.603
			37.2017	6.69357		37.2017	3.59993
			37.2537	6.68125		37.2537	3.59683
			37.3057	6.66892		37.3057	3.59372
			37.3578	6.65657		37.3578	3.59058
			37.41	6.64419		37.41	3.58742
			37.4622	6.63181		37.4622	3.58425
			37.5144	6.61944		37.5144	3.58107
			37.5666	6.60706		37.5666	3.57787
			37.6187	6.59472		37.6187	3.57466
			37.6709	6.58235		37.6709	3.57143
			37.7231	6.56998		37.7231	3.5682
			37.7753	6.55762		37.7753	3.56495
			37.8275	6.54739		37.8275	3.56382
			37.8798	6.53894		37.8798	3.56447
			37.9321	6.53033		37.9321	3.56495
			37.9845	6.52155		37.9845	3.56526
			38.0368	6.51265		38.0368	3.56541
			38.0892	6.50359		38.0892	3.56541
			38.1416	6.49439		38.1416	3.56526
			38.1939	6.48509		38.1939	3.56496
			38.2463	6.47565		38.2463	3.56453
			38.2987	6.46609		38.2987	3.56396
			38.351	6.45643		38.351	3.56327
			38.4035	6.44663		38.4035	3.56245
			38.456	6.43673		38.456	3.56152
			38.5086	6.42671		38.5086	3.56047
			38.5611	6.41662		38.5611	3.55931
			38.6137	6.40641		38.6137	3.55804
			38.6662	6.39614		38.6662	3.55667
			38.7187	6.38579		38.7187	3.55521
			38.7713	6.37535		38.7713	3.55365
			38.8238	6.36484		38.8238	3.552
			38.8764	6.35425		38.8764	3.55027
			38.929	6.34359		38.929	3.54845
			38.9817	6.33285		38.9817	3.54655
			39.0344	6.32205		39.0344	3.54457
			39.0871	6.31119		39.0871	3.54252
			39.1399	6.30025		39.1399	3.5404
			39.1926	6.28929		39.1926	3.53821
			39.2453	6.27828		39.2453	3.53596
			39.298	6.26722		39.298	3.53364
			39.3507	6.25612		39.3507	3.53127
			39.4035	6.24496		39.4035	3.52884
			39.4563	6.23376		39.4563	3.52635
			39.5092	6.2225		39.5092	3.52381
			39.5621	6.21121		39.5621	3.52122
			39.6149	6.19992		39.6149	3.51858
			39.6678	6.18857		39.6678	3.5159
			39.7207	6.17719		39.7207	3.51317
			39.7736	6.16579		39.7736	3.5104
			39.8265	6.15437		39.8265	3.50759
			39.8794	6.14293		39.8794	3.50474
			39.9323	6.13147		39.9323	3.50186
			39.9853	6.11996		39.9853	3.49894
			40.0384	6.10842		40.0384	3.49598
			40.0914	6.09689		40.0914	3.493
			40.1445	6.08533		40.1445	3.48998
			40.1976	6.07375		40.1976	3.48693
			40.2506	6.06218		40.2506	3.48386
			40.3037	6.05058		40.3037	3.48076
			40.3568	6.03898		40.3568	3.47763
			40.4098	6.02739		40.4098	3.47449
			40.4629	6.01578		40.4629	3.47132
			40.516	6.00416		40.516	3.46813
			40.5693	5.99249		40.5693	3.4649
			40.6225	5.98084		40.6225	3.46167
			40.6758	5.96918		40.6758	3.45841
			40.729	5.95753		40.729	3.45514
			40.7823	5.94586		40.7823	3.45184
			40.8355	5.93422		40.8355	3.44854
			40.8887	5.92258		40.8887	3.44522
			40.942	5.91092		40.942	3.44189
			40.9952	5.89928		40.9952	3.43855
			41.0485	5.88763		41.0485	3.43519
			41.102	5.87595		41.102	3.4318
			41.1554	5.86429		41.1554	3.42841
			41.2088	5.85263		41.2088	3.42501
			41.2622	5.84099		41.2622	3.4216
			41.3156	5.82935		41.3156	3.41818
			41.369	5.81773		41.369	3.41476
			41.4224	5.80752		41.4224	3.41273
			41.4758	5.79917		41.4758	3.41255
			41.5293	5.79067		41.5293	3.41221
			41.5827	5.78207		41.5827	3.41174
			41.6363	5.77331		41.6363	3.41113
			41.6899	5.76444		41.6899	3.41039
			41.7435	5.75546		41.7435	3.40952
			41.7971	5.74638		41.7971	3.40852
			41.8507	5.7372		41.8507	3.40742
			41.9043	5.72792		41.9043	3.4062
			41.9578	5.71857		41.9578	3.40487
			42.0114	5.70912		42.0114	3.40344
			42.065	5.69958		42.065	3.40191
			42.1187	5.68995		42.1187	3.40028
			42.1724	5.68024		42.1724	3.39855
			42.2262	5.67045		42.2262	3.39674
			42.2799	5.66061		42.2799	3.39484
			42.3337	5.65068		42.3337	3.39286
			42.3874	5.64072		42.3874	3.39081
			42.4412	5.63068		42.4412	3.38868
			42.4949	5.6206		42.4949	3.38648
			42.5487	5.61046		42.5487	3.38421
			42.6024	5.60028		42.6024	3.38188
			42.6563	5.59003		42.6563	3.37947
			42.7102	5.57973		42.7102	3.37701
			42.7641	5.56939		42.7641	3.37449
			42.818	5.55902		42.818	3.37191
			42.872	5.54859		42.872	3.36928
			42.9259	5.53815		42.9259	3.3666
			42.9798	5.52768		42.9798	3.36387
			43.0337	5.51718		43.0337	3.3611
			43.0877	5.50664		43.0877	3.35828
			43.1416	5.49609		43.1416	3.35542
			43.1956	5.4855		43.1956	3.35252
			43.2497	5.47487		43.2497	3.34958
			43.3037	5.46425		43.3037	3.3466
			43.3578	5.45358		43.3578	3.34359
			43.4119	5.44291		43.4119	3.34054
			43.466	5.43222		43.466	3.33746
			43.5201	5.42151		43.5201	3.33435
			43.5742	5.4108		43.5742	3.33121
			43.6283	5.40008		43.6283	3.32805
			43.6824	5.38936		43.6824	3.32486
			43.7365	5.37862		43.7365	3.32165
			43.7908	5.36784		43.7908	3.3184
			43.845	5.35708		43.845	3.31513
			43.8993	5.3463		43.8993	3.31184
			43.9536	5.33551		43.9536	3.30853
			44.0078	5.32475		44.0078	3.30521
			44.0621	5.31396		44.0621	3.30186
			44.1163	5.3032		44.1163	3.29851
			44.1706	5.29242		44.1706	3.29513
			44.2248	5.28166		44.2248	3.29174
			44.2792	5.27087		44.2792	3.28833
			44.3336	5.26008		44.3336	3.2849
			44.388	5.2493		44.388	3.28146
			44.4424	5.23853		44.4424	3.27801
			44.4968	5.22776		44.4968	3.27455
			44.5513	5.21698		44.5513	3.27107
			44.6057	5.20623		44.6057	3.26759
			44.6601	5.19549		44.6601	3.2641
			44.7145	5.18476		44.7145	3.2606
			44.7689	5.17404		44.7689	3.25709
			44.8234	5.16331		44.8234	3.25357
			44.878	5.15257		44.878	3.25004
			44.9326	5.14184		44.9326	3.2465
			44.9872	5.13113		44.9872	3.24295
			45.0418	5.1225		45.0418	3.24147
			45.0963	5.11443		45.0963	3.24052
			45.1509	5.10624		45.1509	3.23944
			45.2055	5.09796		45.2055	3.23825
			45.2601	5.08958		45.2601	3.23694
			45.3147	5.08111		45.3147	3.23553
			45.3693	5.07256		45.3693	3.23402
			45.4241	5.0639		45.4241	3.2324
			45.4788	5.05518		45.4788	3.23069
			45.5336	5.04637		45.5336	3.22889
			45.5883	5.0375		45.5883	3.227
			45.6431	5.02856		45.6431	3.22503
			45.6978	5.01957		45.6978	3.22297
			45.7526	5.0105		45.7526	3.22084
			45.8073	5.0014		45.8073	3.21864
			45.8621	4.99223		45.8621	3.21637
			45.9169	4.98301		45.9169	3.21403
			45.9718	4.97372		45.9718	3.21161
			46.0267	4.96439		46.0267	3.20914
			46.0816	4.95503		46.0816	3.20661
			46.1365	4.94562		46.1365	3.20402
			46.1914	4.93618		46.1914	3.20138
			46.2463	4.92671		46.2463	3.19869
			46.3012	4.9172		46.3012	3.19594
			46.3561	4.90767		46.3561	3.19315
			46.411	4.89811		46.411	3.19032
			46.466	4.88852		46.466	3.18744
			46.5211	4.87888		46.5211	3.18451
			46.5761	4.86923		46.5761	3.18155
			46.6312	4.85956		46.6312	3.17855
			46.6863	4.84986		46.6863	3.17551
			46.7413	4.84017		46.7413	3.17244
			46.7964	4.83045		46.7964	3.16934
			46.8515	4.82071		46.8515	3.16621
			46.9066	4.81097		46.9066	3.16304
			46.9616	4.80123		46.9616	3.15986
			47.0167	4.79147		47.0167	3.15664
			47.072	4.78167		47.072	3.15339
			47.1272	4.77188		47.1272	3.15012
			47.1824	4.76209		47.1824	3.14683
			47.2377	4.75228		47.2377	3.14352
			47.2929	4.74248		47.2929	3.14018
			47.3481	4.73269		47.3481	3.13683
			47.4033	4.72289		47.4033	3.13347
			47.4586	4.71308		47.4586	3.13008
			47.5138	4.70329		47.5138	3.12668
			47.5691	4.69349		47.5691	3.12326
			47.6245	4.68367		47.6245	3.11981
			47.6798	4.67387		47.6798	3.11637
			47.7352	4.66407		47.7352	3.1129
			47.7906	4.65427		47.7906	3.10942
			47.846	4.64448		47.846	3.10593
			47.9014	4.63469		47.9014	3.10243
			47.9568	4.62492		47.9568	3.09893
			48.0122	4.61515		48.0122	3.09541
			48.0675	4.60542		48.0675	3.09189
			48.123	4.59566		48.123	3.08835
			48.1785	4.58591		48.1785	3.0848
			48.2341	4.57615		48.2341	3.08124
			48.2896	4.56642		48.2896	3.07768
			48.3452	4.55669		48.3452	3.07411
			48.4007	4.54699		48.4007	3.07054
			48.4562	4.53731		48.4562	3.06697
			48.5118	4.52762		48.5118	3.06338
			48.5673	4.51796		48.5673	3.0598
			48.6229	4.50919		48.6229	3.0571
			48.6785	4.50164		48.6785	3.05559
			48.7342	4.49399		48.7342	3.05399
			48.7898	4.48628		48.7898	3.05229
			48.8455	4.47849		48.8455	3.0505
			48.9012	4.47062		48.9012	3.04862
			48.9569	4.46269		48.9569	3.04666
			49.0126	4.4547		49.0126	3.04462
			49.0683	4.44665		49.0683	3.0425
			49.124	4.43854		49.124	3.04031
			49.1797	4.43039		49.1797	3.03804
			49.2355	4.42216		49.2355	3.03571
			49.2913	4.4139		49.2913	3.03331
			49.3472	4.40557		49.3472	3.03084
			49.403	4.39722		49.403	3.02832
			49.4589	4.38881		49.4589	3.02574
			49.5147	4.38039		49.5147	3.02311
			49.5706	4.37191		49.5706	3.02043
			49.6264	4.36342		49.6264	3.0177
			49.6823	4.35489		49.6823	3.01492
			49.7381	4.34634		49.7381	3.01209
			49.794	4.33776		49.794	3.00923
			49.85	4.32914		49.85	3.00631
			49.906	4.32049		49.906	3.00336
			49.962	4.31183		49.962	3.00037
			50.018	4.30316		50.018	2.99734
			50.074	4.29446		50.074	2.99429
			50.13	4.28576		50.13	2.9912
			50.1861	4.27702		50.1861	2.98807
			50.2421	4.26829		50.2421	2.98493
			50.2981	4.25956		50.2981	2.98175
			50.3541	4.25081		50.3541	2.97855
			50.4103	4.24203		50.4103	2.97532
			50.4664	4.23326		50.4664	2.97206
			50.5226	4.22446		50.5226	2.96878
			50.5787	4.21569		50.5787	2.96549
			50.6349	4.20689		50.6349	2.96217
			50.691	4.19811		50.691	2.95883
			50.7472	4.18931		50.7472	2.95548
			50.8033	4.18054		50.8033	2.95211
			50.8595	4.17175		50.8595	2.94872
			50.9157	4.16296		50.9157	2.94532
			50.972	4.15416		50.972	2.9419
			51.0283	4.14536		51.0283	2.93847
			51.0846	4.13658		51.0846	2.93502
			51.1409	4.12779		51.1409	2.93156
			51.1972	4.11902		51.1972	2.92809
			51.2535	4.11025		51.2535	2.92462
			51.3098	4.1015		51.3098	2.92113
			51.3661	4.09275		51.3661	2.91763
			51.4224	4.08401		51.4224	2.91413
			51.4788	4.07527		51.4788	2.91062
			51.5353	4.06652		51.5353	2.90709
			51.5917	4.0578		51.5917	2.90356
			51.6482	4.04907		51.6482	2.90002
			51.7046	4.04037		51.7046	2.89647
			51.7611	4.03168		51.7611	2.89292
			51.8175	4.023		51.8175	2.88937
			51.874	4.01433		51.874	2.88581
			51.9304	4.00569		51.9304	2.88226
			51.9869	3.99705		51.9869	2.87869
			52.0434	3.98842		52.0434	2.87512
			52.0999	3.9798		52.0999	2.87155
			52.1565	3.97119		52.1565	2.86797
			52.2131	3.96298		52.2131	2.86478
			52.2696	3.95605		52.2696	2.86284
			52.3262	3.94904		52.3262	2.86082
			52.3829	3.94197		52.3829	2.85872
			52.4395	3.93485		52.4395	2.85655
			52.4961	3.92768		52.4961	2.85431
			52.5528	3.92045		52.5528	2.852
			52.6094	3.91319		52.6094	2.84963
			52.6661	3.90587		52.6661	2.8472
			52.7229	3.89849		52.7229	2.84471
			52.7796	3.8911		52.7796	2.84216
			52.8363	3.88366		52.8363	2.83956
			52.893	3.8762		52.893	2.83692
			52.9498	3.86869		52.9498	2.83422
			53.0066	3.86115		53.0066	2.83147
			53.0634	3.85358		53.0634	2.82868
			53.1201	3.84601		53.1201	2.82585
			53.1769	3.8384		53.1769	2.82298
			53.2338	3.83075		53.2338	2.82007
			53.2907	3.82309		53.2907	2.81712
			53.3475	3.81542		53.3475	2.81415
			53.4044	3.80772		53.4044	2.81113
			53.4613	3.80001		53.4613	2.80809
			53.5182	3.79229		53.5182	2.80501
			53.5751	3.78456		53.5751	2.80191
			53.632	3.77681		53.632	2.79878
			53.689	3.76905		53.689	2.79562
			53.7459	3.76129		53.7459	2.79245
			53.8029	3.75352		53.8029	2.78924
			53.8599	3.74574		53.8599	2.78602
			53.9169	3.73795		53.9169	2.78277
			53.9739	3.73017		53.9739	2.77951
			54.0309	3.72238		54.0309	2.77623
			54.088	3.71458		54.088	2.77293
			54.1451	3.70678		54.1451	2.76961
			54.2022	3.69899		54.2022	2.76627
			54.2592	3.69121		54.2592	2.76293
			54.3163	3.68342		54.3163	2.75957
			54.3735	3.67562		54.3735	2.75619
			54.4306	3.66784		54.4306	2.75281
			54.4877	3.66006		54.4877	2.74941
			54.5449	3.65228		54.5449	2.746
			54.6021	3.6445		54.6021	2.74258
			54.6593	3.63674		54.6593	2.73916
			54.7165	3.62898		54.7165	2.73572
			54.7737	3.62123		54.7737	2.73228
			54.8309	3.61349		54.8309	2.72883
			54.8881	3.60576		54.8881	2.72537
			54.9454	3.59803		54.9454	2.7219
			55.0027	3.5903		55.0027	2.71843
			55.06	3.58259		55.06	2.71495
			55.1173	3.5749		55.1173	2.71147
			55.1746	3.56721		55.1746	2.70798
			55.2319	3.55954		55.2319	2.70449
			55.2893	3.55186		55.2893	2.701
			55.3466	3.54422		55.3466	2.6975
			55.404	3.53657		55.404	2.694
			55.4614	3.52894		55.4614	2.69049
			55.5188	3.52132		55.5188	2.68698
			55.5762	3.51372		55.5762	2.68348
			55.6336	3.50613		55.6336	2.67997
			55.6911	3.49854		55.6911	2.67645
			55.7485	3.49098		55.7485	2.67294
			55.806	3.48356		55.806	2.66956
			55.8635	3.47727		55.8635	2.66729
			55.921	3.47094		55.921	2.66497
			55.9785	3.46456		55.9785	2.66258
			56.036	3.45815		56.036	2.66014
			56.0936	3.45169		56.0936	2.65765
			56.1511	3.4452		56.1511	2.65511
			56.2087	3.43867		56.2087	2.65251
			56.2663	3.43211		56.2663	2.64987
			56.3238	3.42553		56.3238	2.64719
			56.3815	3.41891		56.3815	2.64446
			56.4391	3.41227		56.4391	2.6417
			56.4967	3.40561		56.4967	2.63889
			56.5544	3.39891		56.5544	2.63605
			56.612	3.39221		56.612	2.63318
			56.6697	3.38549		56.6697	2.63027
			56.7274	3.37874		56.7274	2.62733
			56.7851	3.37198		56.7851	2.62436
			56.8428	3.36521		56.8428	2.62136
			56.9005	3.35843		56.9005	2.61833
			56.9583	3.35163		56.9583	2.61528
			57.0161	3.34482		57.0161	2.6122
			57.0738	3.33801		57.0738	2.60911
			57.1316	3.33118		57.1316	2.60598
			57.1894	3.32435		57.1894	2.60284
			57.2472	3.31752		57.2472	2.59968
			57.3051	3.31067		57.3051	2.5965
			57.3629	3.30384		57.3629	2.59331
			57.4207	3.297		57.4207	2.59009
			57.4786	3.29015		57.4786	2.58686
			57.5365	3.2833		57.5365	2.58362
			57.5944	3.27645		57.5944	2.58036
			57.6523	3.26961		57.6523	2.57709
			57.7102	3.26277		57.7102	2.57381
			57.7681	3.25593		57.7681	2.57052
			57.8261	3.24909		57.8261	2.56721
			57.8841	3.24225		57.8841	2.5639
			57.942	3.23543		57.942	2.56058
			58	3.2286		58	2.55725
			58.058	3.22179		58.058	2.55391
			58.116	3.21498		58.116	2.55056
			58.1741	3.20816		58.1741	2.5472
			58.2321	3.20137		58.2321	2.54384
			58.2901	3.19459		58.2901	2.54048
			58.3482	3.1878		58.3482	2.53711
			58.4063	3.18103		58.4063	2.53373
			58.4644	3.17426		58.4644	2.53035
			58.5225	3.16751		58.5225	2.52696
			58.5806	3.16077		58.5806	2.52357
			58.6387	3.15404		58.6387	2.52018
			58.6969	3.14731		58.6969	2.51678
			58.7551	3.14059		58.7551	2.51338
			58.8132	3.13389		58.8132	2.50998
			58.8714	3.1272		58.8714	2.50658
			58.9296	3.12052		58.9296	2.50318
			58.9878	3.11386		58.9878	2.49977
			59.0461	3.10719		59.0461	2.49636
			59.1043	3.10055		59.1043	2.49295
			59.1625	3.09393		59.1625	2.48955
			59.2208	3.08731		59.2208	2.48614
			59.2791	3.0807		59.2791	2.48273
			59.3374	3.07411		59.3374	2.47932
			59.3957	3.06753		59.3957	2.47591
			59.454	3.06184		59.454	2.47337
			59.5123	3.05618		59.5123	2.47085
			59.5707	3.05049		59.5707	2.46829
			59.629	3.04477		59.629	2.46569
			59.6874	3.03903		59.6874	2.46305
			59.7458	3.03325		59.7458	2.46037
			59.8042	3.02746		59.8042	2.45765
			59.8626	3.02165		59.8626	2.4549
			59.921	3.01581		59.921	2.45212
			59.9795	3.00995		59.9795	2.4493
			60.0379	3.00409		60.0379	2.44646
			60.0963	2.99821		60.0963	2.44359
			60.1548	2.99231		60.1548	2.44069
			60.2133	2.98639		60.2133	2.43777
			60.2718	2.98047		60.2718	2.43482
			60.3303	2.97454		60.3303	2.43185
			60.3888	2.9686		60.3888	2.42886
			60.4474	2.96264		60.4474	2.42584
			60.5059	2.95669		60.5059	2.42281
			60.5645	2.95072		60.5645	2.41976
			60.6231	2.94475		60.6231	2.41669
			60.6816	2.93878		60.6816	2.41361
			60.7403	2.9328		60.7403	2.4105
			60.7989	2.92682		60.7989	2.40739
			60.8575	2.92085		60.8575	2.40426
			60.9161	2.91487		60.9161	2.40113
			60.9748	2.90889		60.9748	2.39797
			61.0334	2.90292		61.0334	2.39481
			61.0921	2.89694		61.0921	2.39164
			61.1508	2.89097		61.1508	2.38845
			61.2095	2.885		61.2095	2.38526
			61.2682	2.87903		61.2682	2.38206
			61.327	2.87306		61.327	2.37885
			61.3857	2.86711		61.3857	2.37563
			61.4445	2.86115		61.4445	2.37241
			61.5032	2.85521		61.5032	2.36918
			61.562	2.84927		61.562	2.36595
			61.6208	2.84334		61.6208	2.3627
			61.6796	2.83741		61.6796	2.35946
			61.7384	2.83149		61.7384	2.35621
			61.7972	2.82558		61.7972	2.35296
			61.856	2.81968		61.856	2.3497
			61.9149	2.81378		61.9149	2.34644
			61.9738	2.8079		61.9738	2.34317
			62.0327	2.80202		62.0327	2.33991
			62.0915	2.79616		62.0915	2.33664
			62.1504	2.7903		62.1504	2.33337
			62.2094	2.78444		62.2094	2.3301
			62.2683	2.77861		62.2683	2.32683
			62.3272	2.77279		62.3272	2.32355
			62.3862	2.76697		62.3862	2.32028
			62.4451	2.76117		62.4451	2.317
			62.5041	2.75537		62.5041	2.31373
			62.5631	2.74959		62.5631	2.31045
			62.6221	2.74382		62.6221	2.30718
			62.6811	2.73806		62.6811	2.3039
			62.7401	2.73231		62.7401	2.30063
			62.7992	2.72657		62.7992	2.29735
			62.8582	2.72085		62.8582	2.29408
			62.9173	2.71514		62.9173	2.2908
			62.9763	2.70944		62.9763	2.28754
			63.0354	2.70417		63.0354	2.28468
			63.0945	2.69915		63.0945	2.28207
			63.1536	2.69412		63.1536	2.27943
			63.2128	2.68906		63.2128	2.27675
			63.2719	2.68399		63.2719	2.27406
			63.331	2.6789		63.331	2.27133
			63.3902	2.67379		63.3902	2.26857
			63.4494	2.66867		63.4494	2.26579
			63.5086	2.66354		63.5086	2.26299
			63.5677	2.6584		63.5677	2.26017
			63.6269	2.65325		63.6269	2.25732
			63.6862	2.64808		63.6862	2.25445
			63.7454	2.64291		63.7454	2.25157
			63.8046	2.63774		63.8046	2.24867
			63.8639	2.63255		63.8639	2.24575
			63.9231	2.62737		63.9231	2.24281
			63.9824	2.62217		63.9824	2.23986
			64.0417	2.61697		64.0417	2.2369
			64.101	2.61177		64.101	2.23392
			64.1603	2.60657		64.1603	2.23093
			64.2196	2.60137		64.2196	2.22793
			64.279	2.59616		64.279	2.22491
			64.3384	2.59095		64.3384	2.22188
			64.3977	2.58575		64.3977	2.21885
			64.4571	2.58055		64.4571	2.21581
			64.5164	2.57535		64.5164	2.21276
			64.5759	2.57015		64.5759	2.2097
			64.6353	2.56495		64.6353	2.20663
			64.6947	2.55976		64.6947	2.20356
			64.7541	2.55458		64.7541	2.20048
			64.8135	2.5494		64.8135	2.1974
			64.873	2.54422		64.873	2.19431
			64.9325	2.53904		64.9325	2.19121
			64.992	2.53388		64.992	2.18811
			65.0514	2.52872		65.0514	2.18502
			65.1109	2.52357		65.1109	2.18191
			65.1705	2.51842		65.1705	2.1788
			65.23	2.51328		65.23	2.17569
			65.2895	2.50815		65.2895	2.17258
			65.3491	2.50302		65.3491	2.16946
			65.4086	2.49791		65.4086	2.16634
			65.4682	2.4928		65.4682	2.16322
			65.5278	2.4877		65.5278	2.1601
			65.5874	2.48261		65.5874	2.15698
			65.647	2.47753		65.647	2.15385
			65.7066	2.47245		65.7066	2.15073
			65.7662	2.46739		65.7662	2.14761
			65.8259	2.46233		65.8259	2.14448
			65.8855	2.45729		65.8855	2.14136
			65.9452	2.45226		65.9452	2.13824
			66.0048	2.44724		66.0048	2.13512
			66.0645	2.44222		66.0645	2.132
			66.1243	2.43721		66.1243	2.12887
			66.184	2.43222		66.184	2.12575
			66.2437	2.42724		66.2437	2.12264
			66.3034	2.42227		66.3034	2.11952
			66.3631	2.41731		66.3631	2.11641
			66.4229	2.41236		66.4229	2.11329
			66.4827	2.40742		66.4827	2.11018
			66.5424	2.40249		66.5424	2.10707
			66.6022	2.39759		66.6022	2.10398
			66.662	2.39317		66.662	2.10136
			66.7218	2.38874		66.7218	2.09872
			66.7817	2.38428		66.7817	2.09605
			66.8415	2.37982		66.8415	2.09336
			66.9013	2.37536		66.9013	2.09066
			66.9612	2.37087		66.9612	2.08793
			67.0211	2.36638		67.0211	2.08518
			67.0809	2.36189		67.0809	2.08243
			67.1408	2.35739		67.1408	2.07965
			67.2007	2.35288		67.2007	2.07686
			67.2606	2.34837		67.2606	2.07406
			67.3206	2.34384		67.3206	2.07124
			67.3805	2.33932		67.3805	2.06841
			67.4404	2.3348		67.4404	2.06557
			67.5004	2.33027		67.5004	2.06272
			67.5603	2.32575		67.5603	2.05986
			67.6203	2.32122		67.6203	2.05699
			67.6803	2.31669		67.6803	2.05411
			67.7403	2.31216		67.7403	2.05122
			67.8003	2.30763		67.8003	2.04833
			67.8603	2.30311		67.8603	2.04543
			67.9204	2.29858		67.9204	2.04251
			67.9804	2.29406		67.9804	2.0396
			68.0405	2.28954		68.0405	2.03668
			68.1005	2.28503		68.1005	2.03376
			68.1606	2.28051		68.1606	2.03082
			68.2207	2.276		68.2207	2.02789
			68.2808	2.2715		68.2808	2.02495
			68.3409	2.267		68.3409	2.02201
			68.401	2.26251		68.401	2.01907
			68.4611	2.25802		68.4611	2.01612
			68.5213	2.25354		68.5213	2.01317
			68.5814	2.24906		68.5814	2.01022
			68.6416	2.24459		68.6416	2.00726
			68.7017	2.24013		68.7017	2.00431
			68.762	2.23567		68.762	2.00135
			68.8222	2.23122		68.8222	1.99839
			68.8824	2.22678		68.8824	1.99544
			68.9426	2.22234		68.9426	1.99248
			69.0028	2.21792		69.0028	1.98952
			69.063	2.2135		69.063	1.98657
			69.1233	2.20909		69.1233	1.98361
			69.1835	2.20469		69.1835	1.98065
			69.2438	2.20029		69.2438	1.97769
			69.3041	2.1959		69.3041	1.97473
			69.3644	2.19152		69.3644	1.97178
			69.4247	2.18715		69.4247	1.96882
			69.485	2.18279		69.485	1.96587
			69.5453	2.17844		69.5453	1.96292
			69.6056	2.1741		69.6056	1.95997
			69.666	2.16977		69.666	1.95702
			69.7263	2.16545		69.7263	1.95407
			69.7867	2.16113		69.7867	1.95113
			69.8471	2.15682		69.8471	1.94818
			69.9074	2.15253		69.9074	1.94525
			69.9678	2.14825		69.9678	1.94231
			70.0283	2.14396		70.0283	1.93936
			70.0887	2.1397		70.0887	1.93643
			70.1491	2.13544		70.1491	1.9335
			70.2095	2.13125		70.2095	1.93063
			70.27	2.12735		70.27	1.92803
			70.3304	2.12344		70.3304	1.92543
			70.3909	2.11952		70.3909	1.92281
			70.4514	2.1156		70.4514	1.92017
			70.5118	2.11168		70.5118	1.91753
			70.5723	2.10774		70.5723	1.91487
			70.6329	2.1038		70.6329	1.91219
			70.6934	2.09986		70.6934	1.90951
			70.7539	2.09591		70.7539	1.90682
			70.8144	2.09197		70.8144	1.90412
			70.875	2.08802		70.875	1.90141
			70.9356	2.08407		70.9356	1.89869
			70.9961	2.08012		70.9961	1.89597
			71.0567	2.07617		71.0567	1.89324
			71.1173	2.07222		71.1173	1.8905
			71.1779	2.06827		71.1779	1.88776
			71.2385	2.06432		71.2385	1.88501
			71.2991	2.06038		71.2991	1.88226
			71.3597	2.05644		71.3597	1.8795
			71.4204	2.05249		71.4204	1.87673
			71.481	2.04856		71.481	1.87397
			71.5417	2.04462		71.5417	1.8712
			71.6024	2.04069		71.6024	1.86842
			71.663	2.03677		71.663	1.86565
			71.7237	2.03284		71.7237	1.86287
			71.7844	2.02892		71.7844	1.86009
			71.8451	2.02501		71.8451	1.85731
			71.9059	2.0211		71.9059	1.85452
			71.9666	2.01719		71.9666	1.85174
			72.0273	2.0133		72.0273	1.84896
			72.0881	2.0094		72.0881	1.84617
			72.1488	2.00552		72.1488	1.84338
			72.2096	2.00164		72.2096	1.8406
			72.2704	1.99776		72.2704	1.83781
			72.3311	1.9939		72.3311	1.83503
			72.392	1.99003		72.392	1.83223
			72.4528	1.98618		72.4528	1.82945
			72.5136	1.98233		72.5136	1.82666
			72.5744	1.97849		72.5744	1.82388
			72.6352	1.97466		72.6352	1.8211
			72.6961	1.97083		72.6961	1.81831
			72.757	1.96701		72.757	1.81553
			72.8178	1.9632		72.8178	1.81275
			72.8787	1.95939		72.8787	1.80997
			72.9396	1.9556		72.9396	1.8072
			73.0005	1.95181		73.0005	1.80442
			73.0614	1.94803		73.0614	1.80165
			73.1223	1.94425		73.1223	1.79888
			73.1832	1.94049		73.1832	1.79611
			73.2441	1.93673		73.2441	1.79335
			73.3051	1.93298		73.3051	1.79058
			73.366	1.92924		73.366	1.78782
			73.427	1.92551		73.427	1.78506
			73.488	1.92178		73.488	1.7823
			73.5489	1.91807		73.5489	1.77955
			73.6099	1.91436		73.6099	1.7768
			73.6709	1.91066		73.6709	1.77405
			73.7319	1.90697		73.7319	1.7713
			73.7929	1.90329		73.7929	1.76856
			73.854	1.89982		73.854	1.76602
			73.915	1.89637		73.915	1.7635
			73.9761	1.89292		73.9761	1.76097
			74.0371	1.88947		74.0371	1.75844
			74.0982	1.88602		74.0982	1.7559
			74.1592	1.88256		74.1592	1.75335
			74.2203	1.8791		74.2203	1.75079
			74.2814	1.87565		74.2814	1.74823
			74.3425	1.87219		74.3425	1.74566
			74.4036	1.86873		74.4036	1.74308
			74.4647	1.86527		74.4647	1.7405
			74.5259	1.86181		74.5259	1.73792
			74.587	1.85835		74.587	1.73533
			74.6482	1.85489		74.6482	1.73273
			74.7093	1.85144		74.7093	1.73014
			74.7705	1.84799		74.7705	1.72754
			74.8317	1.84454		74.8317	1.72494
			74.8929	1.84109		74.8929	1.72233
			74.9541	1.83765		74.9541	1.71972
			75.0153	1.83421		75.0153	1.71712
			75.0765	1.83077		75.0765	1.71451
			75.1377	1.82734		75.1377	1.7119
			75.1989	1.82391		75.1989	1.70929
			75.2602	1.82048		75.2602	1.70667
			75.3214	1.81706		75.3214	1.70406
			75.3826	1.81365		75.3826	1.70145
			75.4439	1.81024		75.4439	1.69883
			75.5052	1.80683		75.5052	1.69622
			75.5665	1.80343		75.5665	1.6936
			75.6278	1.80003		75.6278	1.69099
			75.6891	1.79664		75.6891	1.68838
			75.7504	1.79326		75.7504	1.68576
			75.8117	1.78988		75.8117	1.68315
			75.873	1.78651		75.873	1.68055
			75.9344	1.78314		75.9344	1.67793
			75.9957	1.77978		75.9957	1.67533
			76.0571	1.77642		76.0571	1.67272
			76.1184	1.77307		76.1184	1.67012
			76.1798	1.76973		76.1798	1.66751
			76.2412	1.76639		76.2412	1.66491
			76.3026	1.76306		76.3026	1.66231
			76.364	1.75974		76.364	1.65972
			76.4254	1.75642		76.4254	1.65712
			76.4868	1.75311		76.4868	1.65453
			76.5482	1.74981		76.5482	1.65194
			76.6096	1.74652		76.6096	1.64935
			76.6711	1.74322		76.6711	1.64676
			76.7325	1.73994		76.7325	1.64418
			76.794	1.73666		76.794	1.6416
			76.8555	1.73339		76.8555	1.63902
			76.9169	1.73014		76.9169	1.63644
			76.9784	1.72688		76.9784	1.63387
			77.0399	1.72363		77.0399	1.6313
			77.1014	1.72039		77.1014	1.62873
			77.1629	1.71716		77.1629	1.62617
			77.2244	1.71393		77.2244	1.62361
			77.286	1.71071		77.286	1.62104
			77.3475	1.7075		77.3475	1.61849
			77.4091	1.70431		77.4091	1.61596
			77.4706	1.70127		77.4706	1.61356
			77.5321	1.69823		77.5321	1.61116
			77.5937	1.69518		77.5937	1.60875
			77.6553	1.69213		77.6553	1.60634
			77.7169	1.68908		77.7169	1.60392
			77.7785	1.68604		77.7785	1.6015
			77.8401	1.68299		77.8401	1.59908
			77.9017	1.67995		77.9017	1.59665
			77.9633	1.6769		77.9633	1.59422
			78.0249	1.67386		78.0249	1.59179
			78.0866	1.67082		78.0866	1.58936
			78.1482	1.66778		78.1482	1.58692
			78.2099	1.66474		78.2099	1.58448
			78.2715	1.66171		78.2715	1.58205
			78.3332	1.65867		78.3332	1.5796
			78.3949	1.65564		78.3949	1.57716
			78.4565	1.65262		78.4565	1.57472
			78.5182	1.6496		78.5182	1.57228
			78.5799	1.64658		78.5799	1.56984
			78.6417	1.64356		78.6417	1.56739
			78.7034	1.64055		78.7034	1.56495
			78.7651	1.63754		78.7651	1.56251
			78.8268	1.63454		78.8268	1.56007
			78.8886	1.63154		78.8886	1.55762
			78.9503	1.62855		78.9503	1.55518
			79.0121	1.62556		79.0121	1.55274
			79.0738	1.62257		79.0738	1.55031
			79.1356	1.61959		79.1356	1.54787
			79.1974	1.61662		79.1974	1.54543
			79.2592	1.61364		79.2592	1.54299
			79.321	1.61068		79.321	1.54056
			79.3827	1.60772		79.3827	1.53813
			79.4446	1.60476		79.4446	1.5357
			79.5064	1.60181		79.5064	1.53327
			79.5682	1.59887		79.5682	1.53085
			79.6301	1.59593		79.6301	1.52842
			79.6919	1.593		79.6919	1.526
			79.7537	1.59007		79.7537	1.52358
			79.8156	1.58715		79.8156	1.52116
			79.8775	1.58423		79.8775	1.51874
			79.9393	1.58132		79.9393	1.51633
			80.0012	1.57841		80.0012	1.51392
			80.0631	1.57551		80.0631	1.51151
			80.125	1.57262		80.125	1.50911
			80.1869	1.56973		80.1869	1.5067
			80.2488	1.56685		80.2488	1.5043
			80.3107	1.56398		80.3107	1.5019
			80.3727	1.5611		80.3727	1.49951
			80.4346	1.55824		80.4346	1.49711
			80.4966	1.55538		80.4966	1.49472
			80.5585	1.55253		80.5585	1.49234
			80.6204	1.54968		80.6204	1.48996
			80.6824	1.54684		80.6824	1.48757
			80.7444	1.54401		80.7444	1.48519
			80.8064	1.54118		80.8064	1.48282
			80.8684	1.53836		80.8684	1.48044
			80.9303	1.53554		80.9303	1.47808
			80.9924	1.53273		80.9924	1.47571
			81.0544	1.53002		81.0544	1.47343
			81.1164	1.52732		81.1164	1.47117
			81.1784	1.52462		81.1784	1.46891
			81.2404	1.52192		81.2404	1.46664
			81.3025	1.51922		81.3025	1.46437
			81.3645	1.51652		81.3645	1.4621
			81.4266	1.51382		81.4266	1.45982
			81.4886	1.51113		81.4886	1.45755
			81.5507	1.50844		81.5507	1.45527
			81.6128	1.50575		81.6128	1.453
			81.6749	1.50306		81.6749	1.45072
			81.737	1.50038		81.737	1.44844
			81.799	1.4977		81.799	1.44617
			81.8611	1.49502		81.8611	1.44389
			81.9233	1.49234		81.9233	1.44161
			81.9854	1.48967		81.9854	1.43934
			82.0475	1.487		82.0475	1.43707
			82.1096	1.48433		82.1096	1.43479
			82.1718	1.48167		82.1718	1.43252
			82.2339	1.47901		82.2339	1.43025
			82.2961	1.47636		82.2961	1.42797
			82.3582	1.47371		82.3582	1.4257
			82.4204	1.47106		82.4204	1.42343
			82.4826	1.46842		82.4826	1.42116
			82.5448	1.46578		82.5448	1.4189
			82.607	1.46314		82.607	1.41663
			82.6691	1.46051		82.6691	1.41437
			82.7313	1.45789		82.7313	1.41211
			82.7935	1.45527		82.7935	1.40985
			82.8558	1.45265		82.8558	1.40759
			82.918	1.45004		82.918	1.40534
			82.9802	1.44743		82.9802	1.40309
			83.0425	1.44482		83.0425	1.40083
			83.1047	1.44223		83.1047	1.39859
			83.1669	1.43964		83.1669	1.39634
			83.2292	1.43705		83.2292	1.3941
			83.2915	1.43446		83.2915	1.39185
			83.3537	1.43188		83.3537	1.38962
			83.416	1.42931		83.416	1.38738
			83.4783	1.42674		83.4783	1.38515
			83.5406	1.42417		83.5406	1.38291
			83.6029	1.42162		83.6029	1.38068
			83.6652	1.41906		83.6652	1.37846
			83.7275	1.41651		83.7275	1.37623
			83.7898	1.41397		83.7898	1.37401
			83.8521	1.41143		83.8521	1.3718
			83.9145	1.40889		83.9145	1.36958
			83.9768	1.40637		83.9768	1.36737
			84.0391	1.40385		84.0391	1.36516
			84.1015	1.40132		84.1015	1.36295
			84.1639	1.39881		84.1639	1.36075
			84.2262	1.3963		84.2262	1.35855
			84.2886	1.3938		84.2886	1.35635
			84.351	1.3913		84.351	1.35415
			84.4133	1.38881		84.4133	1.35196
			84.4757	1.38632		84.4757	1.34977
			84.5381	1.38384		84.5381	1.34759
			84.6005	1.38136		84.6005	1.3454
			84.6629	1.37896		84.6629	1.34329
			84.7254	1.37655		84.7254	1.34117
			84.7878	1.37414		84.7878	1.33905
			84.8502	1.37174		84.8502	1.33694
			84.9126	1.36934		84.9126	1.33482
			84.9751	1.36694		84.9751	1.3327
			85.0375	1.36455		85.0375	1.33059
			85.1	1.36215		85.1	1.32847
			85.1624	1.35976		85.1624	1.32636
			85.2249	1.35738		85.2249	1.32424
			85.2873	1.35499		85.2873	1.32213
			85.3498	1.35261		85.3498	1.32001
			85.4123	1.35023		85.4123	1.3179
			85.4748	1.34785		85.4748	1.31579
			85.5373	1.34548		85.5373	1.31368
			85.5998	1.34311		85.5998	1.31157
			85.6623	1.34074		85.6623	1.30946
			85.7248	1.33838		85.7248	1.30736
			85.7873	1.33602		85.7873	1.30525
			85.8499	1.33366		85.8499	1.30315
			85.9124	1.33131		85.9124	1.30105
			85.9749	1.32896		85.9749	1.29895
			86.0375	1.32661		86.0375	1.29685
			86.1	1.32427		86.1	1.29476
			86.1626	1.32193		86.1626	1.29266
			86.2251	1.3196		86.2251	1.29057
			86.2877	1.31727		86.2877	1.28848
			86.3503	1.31494		86.3503	1.28639
			86.4129	1.31262		86.4129	1.28431
			86.4754	1.3103		86.4754	1.28223
			86.538	1.30799		86.538	1.28015
			86.6006	1.30568		86.6006	1.27807
			86.6632	1.30337		86.6632	1.27599
			86.7258	1.30107		86.7258	1.27392
			86.7884	1.29878		86.7884	1.27185
			86.851	1.29648		86.851	1.26978
			86.9137	1.29419		86.9137	1.26772
			86.9763	1.29191		86.9763	1.26565
			87.0389	1.28963		87.0389	1.2636
			87.1016	1.28735		87.1016	1.26154
			87.1642	1.28508		87.1642	1.25948
			87.2269	1.28282		87.2269	1.25743
			87.2895	1.28055		87.2895	1.25538
			87.3522	1.2783		87.3522	1.25333
			87.4149	1.27604		87.4149	1.25129
			87.4775	1.27379		87.4775	1.24925
			87.5402	1.27155		87.5402	1.24721
[truncated: 197 more rows]

## Sheet: Figure 5e
Dt=0.40 fs			Dt=59.9 fs			Dt=78.2 fs
Frequency (THz)	Normalized amp.		Frequency (THz)	Normalized amp.		Frequency (THz)	Normalized amp.
0	0		0	0		0	0
0.198676	0.199356		0.198676	0.223517		0.198676	0.225203
0.397351	0.541464		0.397351	0.573092		0.397351	0.625424
0.596027	0.800853		0.596027	0.845774		0.596027	0.889134
0.794703	0.956694		0.794703	0.955341		0.794703	0.981488
0.993378	1.00515		0.993378	0.994743		0.993378	1.0106
1.19205	0.949556		1.19205	0.944807		1.19205	0.975677
1.39073	0.870317		1.39073	0.820236		1.39073	0.85951
1.58941	0.742154		1.58941	0.736675		1.58941	0.76981
1.78808	0.658639		1.78808	0.675746		1.78808	0.72085
1.98676	0.590147		1.98676	0.597095		1.98676	0.63644
2.18543	0.438057		2.18543	0.448614		2.18543	0.48386
2.38411	0.280963		2.38411	0.286365		2.38411	0.318298
2.58278	0.152237		2.58278	0.142434		2.58278	0.154853
2.78146	0.0734651		2.78146	0.0519752		2.78146	0.0546477
2.98013	0.0579876		2.98013	0.0403226		2.98013	0.0357847
3.17881	0.0460784		3.17881	0.0243404		3.17881	0.0402172
3.37749	0.0366639		3.37749	0.0185387		3.37749	0.0229084
3.57616	0.00606715		3.57616	0.0092989		3.57616	0.0222519
3.77484	0.0247136		3.77484	0.00693864		3.77484	0.0196413
3.97351	0.0159261		3.97351	0.00228134		3.97351	0.00612007

## Sheet: Figure 5f
Experimental data			a(Dt)				Inset	Experimental data			Simulation curve
Delay time Δt (fs)	ITHz (Dt) (arb. unit)		Delay time Δt (fs)	ITHz (Dt) (arb. unit)				Delay time Δt (fs)	ITHz (Dt) (arb. unit)		a|cos(2pDt/b+c)|
-7.8946	3.96969		-7.8946	6.42232				-3.8901	6.51337		a=7.03
-7.7546	4.98889		-7.7546	6.42504				-3.7329	7.10065		b=3.77
-7.6139	6.16395		-7.6139	6.42772				-3.5751	7.42814		c=-0.45
-7.4726	6.56668		-7.4726	6.43036				-3.4167	7.34398
-7.3307	6.8125		-7.3307	6.43297				-3.2576	6.55872
-7.1881	6.61877		-7.1881	6.43554				-3.098	5.73765
-7.0449	6.33954		-7.0449	6.43807				-2.9377	4.21936
-6.901	5.44174		-6.901	6.44056				-2.7767	2.55004
-6.7565	4.29096		-6.7565	6.44301				-2.6152	1.09566
-6.6113	2.96089		-6.6113	6.44543				-2.453	1.85177
-6.4655	1.62016		-6.4655	6.4478				-2.2902	3.43984
-6.3191	1.08308		-6.3191	6.45012				-2.1268	5.12763
-6.1721	1.94906		-6.1721	6.45241				-1.9627	5.9767
-6.0244	3.27183		-6.0244	6.45465				-1.7981	7.11643
-5.876	4.49921		-5.876	6.45685				-1.6328	7.16079
-5.7271	5.43106		-5.7271	6.459				-1.4669	6.70289
-5.5775	5.97042		-5.5775	6.46111				-1.3004	6.00047
-5.4272	6.14005		-5.4272	6.46317				-1.1332	4.85531
-5.2764	6.01986		-5.2764	6.46519				-0.9655	3.13743
-5.1249	5.39162		-5.1249	6.46715				-0.7971	1.42017
-4.9727	4.10128		-4.9727	6.46907				-0.6281	0.813166
-4.82	2.69854		-4.82	6.47094				-0.4585	2.45787
-4.6666	1.19144		-4.6666	6.47275				-0.2883	4.22303
-4.5125	0.693009		-4.5125	6.47452				-0.1175	5.4482
-4.3579	2.42225		-4.3579	6.47623				0.0539	6.75437
-4.2026	4.04476		-4.2026	6.47789				0.226	7.01924
-4.0467	5.43634		-4.0467	6.4795				0.3987	7.16286
-3.8901	6.51337		-3.8901	6.48105				0.5719	6.76015
-3.7329	7.10065		-3.7329	6.48255				0.7458	5.90444
-3.5751	7.42814		-3.5751	6.48399				0.9203	4.67414
-3.4167	7.34398		-3.4167	6.48538				1.0954	2.89474
-3.2576	6.55872		-3.2576	6.48671				1.2711	1.06839
-3.098	5.73765		-3.098	6.48798				1.4474	1.37209
-2.9377	4.21936		-2.9377	6.48919				1.6244	2.88167
-2.7767	2.55004		-2.7767	6.49034				1.8019	4.30968
-2.6152	1.09566		-2.6152	6.49143				1.98	5.41296
-2.453	1.85177		-2.453	6.49246				2.1587	5.70669
-2.2902	3.43984		-2.2902	6.49343				2.3381	5.58794
-2.1268	5.12763		-2.1268	6.49433				2.518	4.60451
-1.9627	5.9767		-1.9627	6.49517				2.6986	3.51283
-1.7981	7.11643		-1.7981	6.49595				2.8797	1.57963
-1.6328	7.16079		-1.6328	6.49666				3.0614	0.609957
-1.4669	6.70289		-1.4669	6.4973				3.2438	2.55517
-1.3004	6.00047		-1.3004	6.49788				3.4267	4.37086
-1.1332	4.85531		-1.1332	6.49839				3.6102	5.9839
-0.9655	3.13743		-0.9655	6.49883				3.7944	6.97328
-0.7971	1.42017		-0.7971	6.4992				3.9791	7.6767
-0.6281	0.813166		-0.6281	6.49951
-0.4585	2.45787		-0.4585	6.49974
-0.2883	4.22303		-0.2883	6.4999
-0.1175	5.4482		-0.1175	6.49998
0.0539	6.75437		0.0539	6.5
0.226	7.01924		0.226	6.49994
0.3987	7.16286		0.3987	6.4998
0.5719	6.76015		0.5719	6.49959
0.7458	5.90444		0.7458	6.4993
0.9203	4.67414		0.9203	6.49894
1.0954	2.89474		1.0954	6.4985
1.2711	1.06839		1.2711	6.49797
1.4474	1.37209		1.4474	6.49737
1.6244	2.88167		1.6244	6.49669
1.8019	4.30968		1.8019	6.49593
1.98	5.41296		1.98	6.49509
2.1587	5.70669		2.1587	6.49416
2.3381	5.58794		2.3381	6.49315
2.518	4.60451		2.518	6.49205
2.6986	3.51283		2.6986	6.49088
2.8797	1.57963		2.8797	6.48961
3.0614	0.609957		3.0614	6.48826
3.2438	2.55517		3.2438	6.48682
3.4267	4.37086		3.4267	6.48529
3.6102	5.9839		3.6102	6.48368
3.7944	6.97328		3.7944	6.48197
3.9791	7.6767		3.9791	6.48018
4.1644	7.2356		4.1644	6.47829
4.3503	6.46813		4.3503	6.47631
4.5368	5.31518		4.5368	6.47424
4.7239	3.57121		4.7239	6.47208
4.9116	1.47296		4.9116	6.46982
5.0999	1.21032		5.0999	6.46747
5.2888	3.12901		5.2888	6.46502
5.4783	4.90053		5.4783	6.46248
5.6683	6.34459		5.6683	6.45984
5.859	7.14649		5.859	6.4571
6.0502	6.95217		6.0502	6.45426
6.242	6.39215		6.242	6.45133
6.4344	5.24041		6.4344	6.4483
6.6274	3.69571		6.6274	6.44516
6.8209	1.52036		6.8209	6.44193
7.0151	0.88536		7.0151	6.43859
7.2098	2.77608		7.2098	6.43515
7.4051	4.424		7.4051	6.43161
7.601	5.68922		7.601	6.42796
7.7974	6.35872		7.7974	6.42421
7.9945	6.39		7.9945	6.42036
8.1921	5.70439		8.1921	6.4164
8.3903	4.67915		8.3903	6.41233
8.5891	2.81636		8.5891	6.40815
8.7884	0.942991		8.7884	6.40387
8.9883	1.60151		8.9883	6.39949
9.1888	3.61353		9.1888	6.39499
9.3899	5.17489		9.3899	6.39038
9.5915	6.213		9.5915	6.38567
9.7937	6.34711		9.7937	6.38084
9.9965	5.48317		9.9965	6.3759
10.1998	4.31624		10.1998	6.37085
10.4037	2.40386		10.4037	6.36569
10.6082	0.32179		10.6082	6.36042
10.8132	1.87832		10.8132	6.35503
11.0188	3.84258		11.0188	6.34953
11.225	5.30329		11.225	6.34392
11.4317	6.38042		11.4317	6.33819
11.639	6.47906		11.639	6.33234
11.8468	5.645		11.8468	6.32639
12.0552	4.52125		12.0552	6.32031
12.2642	2.78217		12.2642	6.31412
12.4737	0.851111		12.4737	6.30781
12.6838	2.1034		12.6838	6.30138
12.8944	4.213		12.8944	6.29483
13.1056	5.98146		13.1056	6.28817
13.3173	7.35641		13.3173	6.28139
13.5296	7.5017		13.5296	6.27449
13.7424	6.83006		13.7424	6.26747
13.9558	5.67708		13.9558	6.26032
14.1697	3.76343		14.1697	6.25306
14.3842	1.4426		14.3842	6.24568
14.5992	0.960534		14.5992	6.23818
14.8148	3.08918		14.8148	6.23055
15.0309	4.68646		15.0309	6.2228
15.2476	5.69582		15.2476	6.21493
15.4648	6.07516		15.4648	6.20694
15.6825	5.46424		15.6825	6.19882
15.9008	3.97202		15.9008	6.19059
16.1197	2.3518		16.1197	6.18222
16.339	0.520882		16.339	6.17374
16.5589	2.26313		16.5589	6.16513
16.7794	4.26294		16.7794	6.1564
17.0003	5.79385		17.0003	6.14754
17.2218	6.30374		17.2218	6.13855
17.4439	5.90454		17.4439	6.12945
17.6665	4.73137		17.6665	6.12021
17.8896	2.85618		17.8896	6.11086
18.1132	0.505647		18.1132	6.10137
18.3374	1.89439		18.3374	6.09176
18.562	3.93478		18.562	6.08203
18.7873	5.40018		18.7873	6.07217
19.013	5.953		19.013	6.06218
19.2393	5.72939		19.2393	6.05207
19.4661	4.57878		19.4661	6.04183
19.6934	2.824		19.6934	6.03146
19.9212	0.8073		19.9212	6.02097
20.1496	1.82388		20.1496	6.01035
20.3784	4.01686		20.3784	5.99961
20.6078	5.64005		20.6078	5.98874
20.8377	6.62008		20.8377	5.97774
21.0682	6.56624		21.0682	5.96661
21.2991	6.06314		21.2991	5.95536
21.5305	4.3815		21.5305	5.94399
21.7625	2.16072		21.7625	5.93248
21.995	0.2554		21.995	5.92085
22.228	2.58278		22.228	5.9091
22.4614	4.61867		22.4614	5.89722
22.6955	5.92198		22.6955	5.88521
22.93	6.07656		22.93	5.87307
23.165	5.40639		23.165	5.86081
23.4005	3.98188		23.4005	5.84843
23.6365	1.91734		23.6365	5.83592
23.873	0.652872		23.873	5.82328
24.11	2.74039		24.11	5.81052
24.3475	4.40211		24.3475	5.79763
24.5856	5.19352		24.5856	5.78462
24.8241	5.1702		24.8241	5.77149
25.0631	4.16975		25.0631	5.75823
25.3026	2.64169		25.3026	5.74484
25.5426	0.575466		25.5426	5.73134
25.7831	1.69319		25.7831	5.71771
26.024	3.7556		26.024	5.70395
26.2655	5.26681		26.2655	5.69008
26.5075	5.95897		26.5075	5.67608
26.7499	5.6991		26.7499	5.66196
26.9928	4.39486		26.9928	5.64772
27.2362	2.35463		27.2362	5.63336
27.4801	0.285667		27.4801	5.61887
27.7245	2.3005		27.7245	5.60427
27.9694	4.22853		27.9694	5.58955
28.2147	5.33114		28.2147	5.5747
28.4605	5.63365		28.4605	5.55974
28.7068	4.97175		28.7068	5.54466
28.9536	3.44122		28.9536	5.52947
29.2008	1.25331		29.2008	5.51415
29.4486	1.00283		29.4486	5.49872
29.6968	3.23694		29.6968	5.48317
29.9454	4.89252		29.9454	5.4675
30.1945	5.81482		30.1945	5.45173
30.4441	5.76798		30.4441	5.43583
30.6942	4.98705		30.6942	5.41982
30.9447	3.37228		30.9447	5.4037
31.1957	1.23291		31.1957	5.38747
31.4472	1.02244		31.4472	5.37112
31.6991	3.02404		31.6991	5.35467
31.9515	4.40068		31.9515	5.3381
32.2043	4.67369		32.2043	5.32142
32.4576	3.95742		32.4576	5.30464
32.7114	2.38526		32.7114	5.28774
32.9656	0.350792		32.9656	5.27074
33.2203	2.05685		33.2203	5.25363
33.4754	4.0034		33.4754	5.23641
33.7309	5.32578		33.7309	5.21909
33.987	5.57826		33.987	5.20167
34.2434	4.98789		34.2434	5.18414
34.5003	3.49274		34.5003	5.16651
34.7577	1.42376		34.7577	5.14877
35.0155	0.708101		35.0155	5.13094
35.2737	2.82238		35.2737	5.11301
35.5324	4.31022		35.5324	5.09497
35.7916	5.0841		35.7916	5.07684
36.0511	4.98469		36.0511	5.05861
36.3111	3.87097		36.3111	5.04029
36.5716	1.97998		36.5716	5.02186
36.8325	0.407168		36.8325	5.00334
37.0938	2.58293		37.0938	4.98473
37.3555	4.30943		37.3555	4.96603
37.6177	5.30563		37.6177	4.94724
37.8803	5.12763		37.8803	4.92835
38.1433	4.07951		38.1433	4.90938
38.4068	2.3139		38.4068	4.89032
38.6707	0.229987		38.6707	4.87117
38.935	1.9772		38.935	4.85193
39.1997	3.5377		39.1997	4.83261
39.4648	4.366		39.4648	4.81321
39.7304	4.39807		39.7304	4.79372
39.9964	3.32474		39.9964	4.77415
40.2628	1.91747		40.2628	4.7545
40.5296	0.631025		40.5296	4.73477
40.7969	2.44279		40.7969	4.71496
41.0645	4.06847		41.0645	4.69508
41.3326	4.86376		41.3326	4.67511
41.601	4.53126		41.601	4.65508
41.8699	3.42255		41.8699	4.63497
42.1392	1.65035		42.1392	4.61478
42.4089	0.684914		42.4089	4.59453
42.6789	2.7629		42.6789	4.57421
42.9494	4.28475		42.9494	4.55382
43.2203	4.82583		43.2203	4.53336
43.4916	4.45043		43.4916	4.51284
43.7633	3.32712		43.7633	4.49225
44.0354	1.26376		44.0354	4.47159
44.3079	1.01314		44.3079	4.45087
44.5807	2.75979		44.5807	4.4301
44.854	4.07971		44.854	4.40926
45.1277	4.55825		45.1277	4.38837
45.4017	4.09726		45.4017	4.36742
45.6761	2.89643		45.6761	4.34641
45.9509	0.967505		45.9509	4.32535
46.2261	0.95359		46.2261	4.30424
46.5017	2.73198		46.5017	4.28307
46.7777	3.87084		46.7777	4.26186
47.054	4.25411		47.054	4.2406
47.3307	3.4549		47.3307	4.21929
47.6078	2.24247		47.6078	4.19793
47.8853	0.644184		47.8853	4.17652
48.1631	1.9115		48.1631	4.15508
48.4414	3.32337		48.4414	4.13359
48.7199	4.00643		48.7199	4.11207
48.9989	3.66465		48.9989	4.0905
49.2782	2.60511		49.2782	4.0689
49.5579	0.849236		49.5579	4.04726
49.8379	1.23142		49.8379	4.02559
50.1184	3.07976		50.1184	4.00387
50.3991	4.18693		50.3991	3.98214
50.6803	4.57273		50.6803	3.96037
50.9617	3.96224		50.9617	3.93858
51.2436	2.70575		51.2436	3.91675
51.5258	1.09424		51.5258	3.8949
51.8083	1.32248		51.8083	3.87303
52.0912	2.76753		52.0912	3.85113
52.3745	3.78534		52.3745	3.8292
52.6581	3.80596		52.6581	3.80726
52.942	3.00909		52.942	3.78531
53.2263	1.48667		53.2263	3.76333
53.5109	0.446435		53.5109	3.74135
53.7959	2.27363		53.7959	3.71934
54.0812	3.46391		54.0812	3.69732
54.3669	3.87618		54.3669	3.67529
54.6528	3.42173		54.6528	3.65326
54.9392	2.21398		54.9392	3.63121
55.2258	0.807317		55.2258	3.60916
55.5128	1.41708		55.5128	3.5871
55.8001	2.72687		55.8001	3.56504
56.0877	3.2796		56.0877	3.54298
56.3757	3.09296		56.3757	3.52091
56.664	2.0971		56.664	3.49885
56.9526	0.674702		56.9526	3.47678
57.2415	1.18443		57.2415	3.45473
57.5308	2.62963		57.5308	3.43267
57.8203	3.59872		57.8203	3.41063
58.1102	3.98419		58.1102	3.38859
58.4004	3.33926		58.4004	3.36656
58.6909	2.13035		58.6909	3.34454
58.9817	0.783264		58.9817	3.32254
59.2728	1.7929		59.2728	3.30055
59.5643	2.94585		59.5643	3.27857
59.856	3.42262		59.856	3.25661
60.1481	3.18114		60.1481	3.23466
60.4404	2.04833		60.4404	3.21275
60.733	0.49525		60.733	3.19085
61.026	1.16306		61.026	3.16896
61.3192	2.53513		61.3192	3.14711
61.6127	3.2021		61.6127	3.12528
61.9066	3.15136		61.9066	3.10347
62.2007	2.31485		62.2007	3.0817
62.4951	1.10734		62.4951	3.05995
62.7897	1.04201		62.7897	3.03825
63.0847	2.12024		63.0847	3.01656
63.38	2.86994		63.38	2.99491
63.6755	2.90427		63.6755	2.97329
63.9713	2.23344		63.9713	2.95172
64.2674	0.949258		64.2674	2.93018
64.5638	0.672457		64.5638	2.90867
64.8604	1.92215		64.8604	2.88721
65.1573	2.89333		65.1573	2.86579
65.4545	3.08366		65.4545	2.84441
65.752	2.49677		65.752	2.82308
66.0497	1.30104		66.0497	2.80179
66.3477	0.862306		66.3477	2.78055
66.6459	1.98741		66.6459	2.75936
66.9444	2.89581		66.9444	2.73821
67.2432	3.16205		67.2432	2.71712
67.5422	2.64587		67.5422	2.69607
67.8415	1.69914		67.8415	2.67508
68.141	0.369758		68.141	2.65415
68.4408	1.02753		68.4408	2.63327
68.7408	2.07088		68.7408	2.61244
69.0411	2.57669		69.0411	2.59168
69.3416	2.44154		69.3416	2.57097
69.6424	1.69498		69.6424	2.55032
69.9434	0.707566		69.9434	2.52973
70.2447	1.25228		70.2447	2.50921
70.5461	2.19343		70.5461	2.48875
70.8479	2.6826		70.8479	2.46835
71.1498	2.4581		71.1498	2.44802
71.452	1.78524		71.452	2.42775
71.7544	0.3758		71.7544	2.40756
72.0571	1.05785		72.0571	2.38743
72.3599	1.93023		72.3599	2.36737
72.663	2.32615		72.663	2.34738
72.9663	2.12221		72.9663	2.32747
73.2698	1.36259		73.2698	2.30763
73.5736	0.688003		73.5736	2.28785
73.8776	1.43955		73.8776	2.26815
74.1817	2.34476		74.1817	2.24854
74.4861	2.78164		74.4861	2.229
74.7907	2.65336		74.7907	2.20953
75.0955	1.97147		75.0955	2.19014
75.4005	0.851323		75.4005	2.17084
75.7057	0.413875		75.7057	2.15161
76.0111	1.32379		76.0111	2.13247
76.3167	1.89577		76.3167	2.1134
76.6225	1.91986		76.6225	2.09442
76.9285	1.37749		76.9285	2.07552
77.2347	0.652104		77.2347	2.05671
77.5411	1.07789		77.5411	2.03798
77.8477	1.90078		77.8477	2.01934
78.1544	2.28465		78.1544	2.00079
78.4613	2.13932		78.4613	1.98232
78.7685	1.46841		78.7685	1.96394
79.0758	0.454261		79.0758	1.94565
79.3832	0.60426		79.3832	1.92745
79.6909	1.37863		79.6909	1.90934
79.9987	1.6694		79.9987	1.89132
80.3067	1.51444		80.3067	1.87339
80.6148	0.961504		80.6148	1.85556
80.9231	0.617869		80.9231	1.83782
81.2316	1.29635		81.2316	1.82017
81.5403	2.00343		81.5403	1.80261
81.8491	2.30754		81.8491	1.78515
82.158	2.16367		82.158	1.76779
82.4672	1.54617		82.4672	1.75052
82.7764	0.632729		82.7764	1.73335
83.0858	0.494543		83.0858	1.71628
83.3954	1.35661		83.3954	1.6993
83.7051	1.56957		83.7051	1.68242
84.015	1.37453		84.015	1.66563
84.325	0.784588		84.325	1.64895
84.6351	0.546517		84.6351	1.63237
84.9454	1.18059		84.9454	1.61588
85.2558	1.69809		85.2558	1.5995
85.5663	1.84316		85.5663	1.58322
85.877	1.52873		85.877	1.56703
86.1878	0.849511		86.1878	1.55095
86.4987	0.169659		86.4987	1.53497
86.8097	0.744878		86.8097	1.51909
87.1209	1.20822		87.1209	1.50331
87.4321	1.32689		87.4321	1.48764
87.7435	1.09614		87.7435	1.47207
88.055	0.658747		88.055	1.4566
88.3666	0.719984		88.3666	1.44124
88.6784	1.24966		88.6784	1.42597
88.9902	1.703		88.9902	1.41082
89.3021	1.74476		89.3021	1.39576
89.6141	1.39189		89.6141	1.38081
89.9262	0.58268		89.9262	1.36597
90.2385	0.252013		90.2385	1.35122
90.5508	0.890399		90.5508	1.33659
90.8632	1.25109		90.8632	1.32205
91.1757	1.24896		91.1757	1.30763
91.4882	0.851465		91.4882	1.29331
91.8009	0.485975		91.8009	1.27909
92.1136	0.779376		92.1136	1.26497
92.4264	1.24347		92.4264	1.25097
92.7393	1.44561		92.7393	1.23706
93.0523	1.30979		93.0523	1.22326
93.3653	0.930658		93.3653	1.20957
93.6784	0.309372		93.6784	1.19598
93.9916	0.349469		93.9916	1.1825
94.3048	0.860387		94.3048	1.16912
94.6181	0.996983		94.6181	1.15585
94.9314	0.948466		94.9314	1.14269
95.2448	0.642183		95.2448	1.12962
95.5583	0.5364		95.5583	1.11666
95.8718	0.961128		95.8718	1.10381
96.1853	1.24752		96.1853	1.09107
96.4989	1.34763		96.4989	1.07842
96.8125	1.04872		96.8125	1.06588
97.1262	0.538119		97.1262	1.05345
97.4399	0.223621		97.4399	1.04112
97.7536	0.677366		97.7536	1.02889
98.0674	1.00025		98.0674	1.01677
98.3812	1.03982		98.3812	1.00475
98.695	0.800012		98.695	0.992834

## Sheet: Figure 5g
Delay time Δt (fs)	Frequency (THz)
0.85607	1.24531
2.57462	1.26471
3.994	1.25059
5.82327	1.26247
7.33022	1.25362
9.2676	1.27067
10.8599	1.25328
12.4894	1.27509
14.1556	1.25943
15.858	1.2754
17.5961	1.26922
19.3694	1.28876
20.722	1.26114
22.5554	1.27524
23.9526	1.26641
25.8444	1.2823
27.2846	1.2708
29.233	1.29239
30.715	1.26691
32.2144	1.2975
34.2402	1.28947
35.7791	1.28253
37.3345	1.27544
38.9061	1.30262
40.4936	1.28175
42.0967	1.32309
43.7151	1.30668
45.3483	1.33801
46.9963	1.30735
48.6585	1.3752
50.3347	1.31484
52.0245	1.33616
53.7276	1.30043
55.4437	1.33536
56.8833	1.32295
58.6221	1.35836
60.0802	1.35853
61.8406	1.36735
63.3161	1.39688
65.0967	1.38622
66.5885	1.383
68.388	1.38004
69.593	1.5131
72.9283	1.43234
74.7599	1.4005
77.8307	1.50831
79.374	1.43383
81.2324	1.45789
82.7861	1.44086
84.0323	1.55018
84.6563	1.51816

[truncated: 5 more sheets: Figure 5h, Figure 6, Supplementary Figure 4, Supplementary Figure 5, Supplementary Figure 6]
